# Supplementary material for: Retention in care among people living with HIV in the national antiretroviral therapy programme in Guinea: A retrospective cohort analysis
Source: PLOS Glob Public Health. 2023 May 16;3(5):e0000970. doi: 10.1371/journal.pgph.0000970 (PMC10187925; doi:10.1371/journal.pgph.0000970)
Supplement: S1 Data — (ZIP) [file pgph.0000970.s002.zip]

Archive with 4 entries (4 files):
- Guinea_ARV_LTFU.txt
- README.txt
- Variable_dictionary_Plos.txt
- Guinea_ARV_REC.txt
