# Supplementary material for: Retention in care among people living with HIV in the national antiretroviral therapy programme in Guinea: A retrospective cohort analysis
Source: PLOS Glob Public Health. 2023 May 16;3(5):e0000970. doi: 10.1371/journal.pgph.0000970 (PMC10187925; doi:10.1371/journal.pgph.0000970)
Supplement: S1 Data — (ZIP) [file pgph.0000970.s002.zip › Guinea_ARV_LTFU.txt]

age_initiation	year_initiation	ltfu	st_mes	age_cat	site_ong	site_size	region	out_conakry	code_site_final	sex	num
37	2020	0	11	3	0	4	1	0	45	2	18925
30	2020	0	12	2	1	3	1	0	69	2	25036
27	2019	0	15	2	0	2	1	0	60	2	24651
20	2020	0	4	1	1	3	1	0	9	2	3791
47	2018	0	26	4	1	2	1	0	49	1	23770
23	2018	0	28	1	0	4	1	0	7	2	2608
25	2018	0	25	1	0	2	1	0	1	2	4741
60	2018	1	5	4	0	1	1	0	51	2	21706
35	2019	0	18	2	0	4	1	0	7	1	3571
31	2020	0	7	2	1	2	1	0	49	2	23243
64	2018	0	34	4	0	4	1	0	45	2	19019
25	2019	0	23	1	0	2	1	0	60	2	24505
35	2019	1	2	2	0	4	1	0	45	2	18224
38	2019	0	14	3	1	3	1	0	69	1	25952
19	2018	1	3	1	0	4	1	0	45	2	18100
35	2020	1	5	2	0	1	1	0	68	2	24324
75	2020	0	6	4	0	2	1	0	32	1	17958
32	2020	0	8	2	0	4	1	0	7	1	3669
25	2019	1	3	1	0	2	1	0	32	2	17846
38	2018	1	3	3	0	1	1	0	60	1	24094
25	2018	1	4	1	0	4	1	0	45	1	19754
47	2018	1	4	4	0	4	1	0	7	2	2372
40	2018	1	21	3	1	2	1	0	3	1	660
35	2018	1	13	2	1	4	1	0	43	1	21382
40	2018	0	31	3	1	2	1	0	21	2	12507
39	2020	0	12	3	0	1	1	0	73	1	26271
42	2020	0	6	3	0	2	1	0	32	2	17736
35	2019	1	2	2	0	4	1	0	45	2	18873
65	2020	0	4	4	0	4	1	0	45	2	19428
48	2018	0	29	4	0	4	1	0	7	2	2642
45	2020	1	2	3	1	4	1	0	43	1	21620
35	2018	1	21	2	0	4	1	0	45	2	18396
28	2019	0	14	2	0	2	1	0	60	2	24664
40	2018	0	26	3	1	2	1	0	49	1	23771
24	2019	0	22	1	1	3	1	0	69	2	25505
17	2019	1	8	1	0	1	1	0	53	2	22203
52	2019	1	5	4	0	1	1	0	53	1	22242
30	2020	0	5	2	0	1	1	0	52	2	22053
25	2018	0	27	1	1	2	1	0	49	2	23400
34	2018	1	6	2	0	4	1	0	45	2	18605
20	2019	1	2	1	0	4	1	0	45	2	19316
24	2020	0	12	1	0	1	1	0	52	2	21960
39	2020	0	5	3	0	1	1	0	52	2	22049
45	2019	1	3	3	1	3	1	0	69	2	25500
58	2018	1	9	4	0	1	1	0	2	1	156
30	2018	1	3	2	0	1	1	0	45	2	20394
48	2018	0	30	4	0	1	1	0	2	2	15
50	2018	1	2	4	0	4	1	0	45	2	19154
40	2019	0	18	3	1	3	1	0	69	2	25579
45	2018	0	36	3	0	4	1	0	45	2	18982
49	2019	0	16	4	0	2	1	0	60	1	24904
38	2020	0	8	3	0	4	1	0	7	2	2917
42	2020	0	4	3	1	2	1	0	3	2	353
63	2019	1	2	4	1	3	1	0	69	1	25907
29	2019	1	5	2	1	3	1	0	9	2	4187
26	2019	0	20	2	1	3	1	0	69	2	25497
35	2019	0	20	2	0	4	1	0	7	2	2851
30	2020	0	8	2	1	1	1	0	4	2	819
50	2018	1	5	4	1	3	1	0	69	2	25433
36	2018	1	10	3	1	2	1	0	49	1	23714
22	2019	1	4	1	1	4	1	0	43	2	20975
21	2019	0	23	1	0	2	1	0	1	2	4775
25	2020	1	7	1	1	4	1	0	43	2	21230
28	2018	1	6	2	0	2	1	0	32	2	17560
28	2018	0	27	2	0	2	1	0	1	2	4716
40	2019	1	11	3	1	3	1	0	9	2	4266
25	2020	1	2	1	1	1	1	0	4	2	800
26	2019	0	20	2	0	4	1	0	7	2	2875
14	2018	1	6	1	0	2	1	0	32	2	17845
21	2018	0	32	1	1	3	1	0	9	1	4469
40	2018	1	8	3	1	2	1	0	3	1	682
45	2018	0	33	3	0	4	1	0	45	2	18626
45	2019	0	24	3	0	4	1	0	7	2	2751
25	2019	1	8	1	1	2	1	0	3	2	539
38	2020	0	5	3	1	2	1	0	21	2	12652
40	2020	0	6	3	0	1	1	0	52	1	22151
38	2019	1	2	3	0	4	1	0	45	2	19288
30	2020	0	5	2	0	2	1	0	60	2	24762
55	2018	0	36	4	1	2	1	0	49	2	23265
39	2018	1	22	3	1	3	1	0	69	2	25261
24	2020	1	6	1	1	3	1	0	69	2	25088
44	2019	0	18	3	1	3	1	0	69	2	25554
48	2019	1	2	4	0	4	1	0	45	2	19291
26	2020	1	5	2	1	3	1	0	69	2	25077
19	2019	0	17	1	1	4	1	0	43	2	21039
29	2019	1	2	2	1	3	1	0	9	2	4231
30	2018	0	28	2	1	3	1	0	69	2	25351
26	2020	1	6	2	0	4	1	0	45	2	18927
24	2020	0	9	1	1	2	1	0	3	2	284
38	2020	0	5	3	1	1	1	0	4	1	1126
31	2018	0	26	2	0	4	1	0	45	2	19177
47	2020	0	8	4	0	4	1	0	7	1	3666
50	2018	1	2	4	0	1	1	0	45	1	20386
	2018	1	8		0	4	1	0	7	1	3192
30	2018	1	5	2	0	4	1	0	45	2	18429
47	2020	0	4	4	0	4	1	0	7	2	3041
17	2019	1	9	1	1	4	1	0	43	2	21088
40	2018	1	5	3	0	1	1	0	60	2	23974
30	2019	1	13	2	0	4	1	0	45	2	18568
44	2019	0	24	3	0	2	1	0	60	2	24485
43	2019	0	22	3	0	2	1	0	1	1	5020
28	2018	0	34	2	1	2	1	0	49	2	23287
33	2018	1	4	2	1	2	1	0	49	1	23765
63	2020	0	10	4	0	1	1	0	11	1	5230
19	2020	0	8	1	1	2	1	0	21	2	12621
47	2019	0	15	4	1	3	1	0	69	1	25938
35	2020	0	4	2	0	4	1	0	45	1	19565
35	2019	1	7	2	0	1	1	0	53	2	22202
35	2018	0	33	2	1	3	1	0	9	2	3969
21	2018	1	13	1	1	4	1	0	43	2	20625
35	2020	0	4	2	0	1	1	0	11	2	5198
34	2020	0	6	2	0	1	1	0	68	2	24332
28	2020	0	12	2	0	1	1	0	52	2	21955
30	2019	0	22	2	0	4	1	0	7	1	3473
31	2018	0	24	2	0	2	1	0	60	2	24459
50	2019	0	16	4	0	4	1	0	45	2	18885
19	2020	0	6	1	1	2	1	0	3	2	310
45	2019	0	17	3	0	2	1	0	60	2	24612
44	2018	0	32	3	1	4	1	0	43	2	20641
25	2018	1	5	1	0	2	1	0	32	1	17905
43	2018	1	5	3	0	1	1	0	73	2	26121
22	2018	1	6	1	1	2	1	0	21	2	12577
49	2019	0	20	4	1	3	1	0	69	1	25898
32	2018	1	7	2	0	2	1	0	32	2	17561
34	2019	0	16	2	1	3	1	0	69	1	25934
64	2018	1	3	4	0	4	1	0	45	1	20120
28	2018	1	2	2	0	4	1	0	45	1	19641
42	2018	1	2	3	0	4	1	0	45	1	20099
29	2018	0	25	2	0	1	1	0	60	1	24098
25	2018	0	33	1	1	2	1	0	21	2	12490
30	2018	1	10	2	0	1	1	0	73	2	26052
36	2019	0	20	3	1	2	1	0	49	2	23533
20	2019	0	14	1	1	3	1	0	9	2	4297
32	2018	0	33	2	0	2	1	0	1	2	4626
62	2018	1	18	4	1	4	1	0	43	2	20759
42	2018	1	8	3	0	2	1	0	1	2	4602
30	2019	0	22	2	1	3	1	0	9	2	4030
25	2019	1	2	1	0	1	1	0	11	2	5136
38	2018	1	6	3	1	2	1	0	49	1	23743
26	2018	0	32	2	0	4	1	0	45	2	18420
33	2019	1	4	2	0	4	1	0	45	2	18525
35	2019	1	5	2	1	3	1	0	69	1	25851
18	2020	0	5	1	0	4	1	0	45	1	19833
25	2020	1	4	1	0	4	1	0	45	2	19421
29	2018	1	8	2	0	2	1	0	32	1	17988
42	2018	0	19	3	1	2	1	0	21	2	12666
22	2018	0	30	1	0	2	1	0	1	2	4671
60	2018	1	7	4	0	4	1	0	45	2	18189
20	2019	1	2	1	1	4	1	0	43	2	20957
25	2020	0	8	1	0	4	1	0	7	1	3670
60	2019	1	2	4	0	4	1	0	45	2	18819
25	2020	0	5	1	0	1	1	0	67	2	24296
24	2019	1	2	1	0	4	1	0	45	2	18583
28	2018	1	12	2	1	3	1	0	69	2	25255
40	2018	1	5	3	1	3	1	0	69	2	25339
45	2020	0	6	3	0	4	1	0	7	2	2936
29	2019	1	10	2	1	4	1	0	43	2	21017
36	2020	0	8	3	1	3	1	0	9	1	4405
29	2020	0	4	2	1	4	1	0	43	2	21367
30	2019	0	18	2	1	2	1	0	21	2	12765
19	2019	0	24	1	0	2	1	0	60	2	24496
28	2018	1	8	2	1	2	1	0	49	2	23335
44	2020	0	12	3	0	4	1	0	45	1	19524
17	2018	0	25	1	0	1	1	0	2	2	43
27	2018	1	3	2	0	1	1	0	73	2	26112
33	2019	0	17	2	1	3	1	0	69	1	25924
36	2019	1	8	3	1	4	1	0	43	2	21071
20	2018	1	11	1	0	2	1	0	32	2	17492
29	2018	1	3	2	1	4	1	0	43	2	20736
37	2020	0	7	3	1	3	1	0	9	2	3747
23	2020	0	10	1	0	4	1	0	7	2	3093
50	2018	0	26	4	1	2	1	0	21	1	12840
30	2018	1	5	2	0	1	1	0	60	2	23976
33	2020	0	4	2	0	2	1	0	32	2	17743
34	2020	1	2	2	0	2	1	0	32	2	17752
28	2018	1	4	2	0	4	1	0	7	2	2345
30	2018	1	2	2	1	2	1	0	21	2	12560
45	2018	1	5	3	0	4	1	0	7	2	2448
27	2018	1	2	2	0	4	1	0	45	2	19108
18	2019	0	19	1	0	4	1	0	7	2	2890
36	2018	0	35	3	0	2	1	0	1	1	4957
26	2018	1	19	2	1	3	1	0	69	2	25297
48	2018	1	8	4	0	4	1	0	45	1	19610
24	2020	1	3	1	0	1	1	0	73	2	25994
55	2020	0	5	4	0	4	1	0	45	2	18357
26	2018	1	2	2	1	3	1	0	69	2	25307
23	2019	0	21	1	0	2	1	0	1	2	4804
30	2019	0	18	2	0	4	1	0	7	1	3552
30	2019	0	21	2	0	4	1	0	45	2	19258
31	2018	1	4	2	0	4	1	0	45	1	20119
21	2018	1	2	1	1	1	1	0	4	2	994
35	2019	1	10	2	0	4	1	0	45	2	18907
38	2020	0	10	3	0	4	1	0	7	2	2884
28	2019	0	23	2	0	4	1	0	7	2	2386
52	2019	1	18	4	0	4	1	0	7	2	2395
29	2018	1	7	2	0	1	1	0	60	2	23964
30	2019	0	16	2	0	4	1	0	7	1	3614
30	2018	1	7	2	0	4	1	0	7	2	2339
45	2018	1	4	3	0	2	1	0	32	1	17915
30	2019	1	13	2	1	2	1	0	21	2	12758
80	2019	1	2	4	0	4	1	0	45	1	19693
32	2019	1	3	2	1	1	1	0	4	2	1059
38	2018	1	11	3	1	3	1	0	69	1	25845
21	2019	0	15	1	0	2	1	0	1	1	5047
40	2018	1	9	3	1	1	1	0	4	1	1156
31	2018	1	2	2	0	4	1	0	45	1	20110
29	2018	1	2	2	1	3	1	0	69	2	25685
21	2018	1	6	1	0	2	1	0	1	2	4637
48	2020	0	7	4	0	4	1	0	7	1	3657
35	2018	1	9	2	0	4	1	0	45	2	18122
38	2020	0	4	3	1	2	1	0	3	1	639
50	2020	1	2	4	1	1	1	0	4	2	875
25	2018	0	24	1	0	2	1	0	60	2	24476
34	2020	0	10	2	0	4	1	0	45	2	18679
30	2018	1	12	2	0	2	1	0	32	1	17863
56	2020	0	12	4	1	4	1	0	43	1	21622
23	2018	1	8	1	0	1	1	0	45	2	20429
25	2019	1	8	1	1	4	1	0	43	2	21074
38	2020	0	11	3	1	2	1	0	21	1	12854
45	2020	0	12	3	0	2	1	0	32	1	17935
37	2018	0	36	3	1	2	1	0	49	1	23696
20	2020	0	10	1	0	2	1	0	60	2	24710
30	2018	1	9	2	0	1	1	0	60	1	24045
29	2019	1	8	2	1	2	1	0	21	2	12714
23	2018	1	4	1	1	2	1	0	49	2	23317
17	2018	1	13	1	1	3	1	0	69	1	25766
32	2018	1	2	2	1	2	1	0	21	2	12479
32	2020	0	5	2	0	1	1	0	51	1	21941
42	2019	1	6	3	0	1	1	0	2	2	87
43	2019	1	2	3	0	1	1	0	2	2	68
33	2018	1	2	2	0	1	1	0	45	1	20367
28	2018	0	32	2	0	2	1	0	1	2	4654
36	2018	1	16	3	1	2	1	0	49	2	23288
20	2018	1	26	1	1	4	1	0	43	2	20510
25	2020	0	11	1	1	1	1	0	4	2	781
26	2019	0	16	2	1	4	1	0	43	2	21059
45	2020	0	5	3	1	2	1	0	3	1	629
29	2019	1	7	2	1	3	1	0	69	2	25573
41	2018	1	32	3	1	2	1	0	49	1	23698
	2019	0	23		0	4	1	0	7	1	3454
32	2020	0	8	2	1	3	1	0	9	2	3729
55	2018	0	36	4	1	3	1	0	9	1	4430
58	2020	0	10	4	1	3	1	0	9	2	3820
25	2020	1	5	1	0	2	1	0	32	1	17950
40	2018	1	4	3	0	1	1	0	73	2	26122
52	2020	0	11	4	1	3	1	0	9	1	4421
35	2018	0	27	2	0	2	1	0	1	1	4990
28	2020	0	6	2	1	3	1	0	9	2	3854
30	2018	1	7	2	0	1	1	0	53	2	22187
52	2019	1	2	4	0	4	1	0	45	1	20230
36	2019	0	22	3	1	2	1	0	49	2	23502
18	2020	0	4	1	0	2	1	0	32	2	17770
40	2018	0	34	3	0	2	1	0	1	2	4607
28	2020	0	8	2	1	3	1	0	69	2	25095
70	2019	1	4	4	1	2	1	0	3	2	531
38	2018	1	7	3	0	4	1	0	45	1	20048
27	2018	1	2	2	1	3	1	0	9	2	4082
48	2019	0	23	4	0	4	1	0	7	1	3458
32	2018	1	3	2	0	2	1	0	32	2	17807
24	2018	1	28	1	1	4	1	0	43	2	20574
30	2018	1	2	2	1	3	1	0	69	2	25327
20	2018	1	24	1	0	4	1	0	7	2	2679
27	2019	0	18	2	0	1	1	0	2	2	81
36	2019	0	14	3	1	2	1	0	49	2	23632
14	2018	1	16	1	1	4	1	0	43	2	20843
52	2019	0	24	4	0	4	1	0	7	2	2757
39	2020	1	2	3	0	4	1	0	7	1	3643
22	2019	0	18	1	1	3	1	0	69	2	25549
34	2018	1	3	2	1	4	1	0	43	1	21503
39	2018	0	23	3	1	3	1	0	69	2	25485
33	2019	0	14	2	0	4	1	0	45	2	19357
26	2020	1	5	2	0	2	1	0	32	2	17661
25	2020	0	10	1	0	2	1	0	1	2	4893
50	2020	0	10	4	0	1	1	0	52	2	21986
29	2020	0	5	2	0	2	1	0	60	1	24946
21	2018	1	16	1	1	3	1	0	69	2	25425
14	2019	0	16	1	0	4	1	0	7	1	3181
23	2020	1	2	1	0	1	1	0	11	2	5185
36	2020	0	4	3	1	2	1	0	3	2	359
28	2020	1	4	2	1	4	1	0	43	2	21305
56	2018	1	7	4	0	4	1	0	45	1	20107
18	2018	1	15	1	1	3	1	0	69	2	25357
35	2020	0	4	2	0	4	1	0	7	2	2952
30	2020	0	6	2	1	1	1	0	4	2	855
54	2018	0	33	4	1	2	1	0	49	2	23324
30	2018	1	7	2	0	1	1	0	52	2	22090
55	2018	0	26	4	1	2	1	0	21	2	12552
30	2018	1	11	2	0	4	1	0	45	2	19157
40	2018	1	14	3	1	2	1	0	3	1	677
41	2019	1	2	3	0	4	1	0	45	2	18306
29	2019	1	3	2	1	4	1	0	43	2	21119
26	2018	1	2	2	1	2	1	0	3	1	722
36	2019	0	14	3	1	2	1	0	49	2	23645
26	2018	0	24	2	0	4	1	0	7	2	2605
60	2018	1	3	4	1	2	1	0	3	2	378
20	2019	1	2	1	0	4	1	0	45	1	19744
50	2019	1	8	4	1	3	1	0	9	1	4498
25	2018	1	5	1	0	4	1	0	45	1	19440
20	2019	0	13	1	1	4	1	0	43	2	21146
27	2018	0	25	2	1	3	1	0	69	1	25833
32	2018	1	2	2	0	4	1	0	45	2	18426
23	2018	1	4	1	0	2	1	0	32	2	17790
60	2020	1	6	4	0	4	1	0	7	2	3123
33	2018	1	24	2	1	2	1	0	21	2	12528
53	2018	1	18	4	0	4	1	0	45	1	19991
25	2018	1	4	1	1	3	1	0	69	2	25262
42	2018	1	19	3	1	2	1	0	3	2	379
35	2020	0	10	2	1	3	1	0	69	2	25069
36	2018	1	2	3	1	2	1	0	3	1	726
29	2020	0	4	2	0	4	1	0	45	2	19425
30	2020	0	10	2	1	2	1	0	3	2	254
20	2018	0	26	1	0	4	1	0	7	2	2649
28	2018	0	32	2	0	4	1	0	7	1	3323
34	2018	0	24	2	0	2	1	0	60	2	24385
28	2019	1	12	2	1	2	1	0	21	2	12669
45	2020	0	11	3	0	4	1	0	7	1	3502
	2018	0	30		0	4	1	0	7	2	2360
78	2018	1	11	4	0	1	1	0	60	1	24031
36	2018	1	2	3	0	1	1	0	73	1	26230
45	2019	1	3	3	1	2	1	0	21	1	12931
35	2019	0	15	2	0	1	1	0	2	1	184
54	2019	0	24	4	0	4	1	0	7	1	3443
39	2019	1	2	3	0	4	1	0	45	1	20223
48	2018	1	4	4	0	4	1	0	45	1	19844
35	2018	1	6	2	0	1	1	0	60	1	24066
20	2019	1	5	1	0	2	1	0	32	2	17829
20	2019	1	6	1	1	4	1	0	43	2	21000
47	2018	0	31	4	0	4	1	0	7	1	3355
39	2018	1	2	3	1	4	1	0	43	2	20794
47	2018	0	27	4	0	2	1	0	1	1	4993
40	2020	1	4	3	0	4	1	0	45	2	19406
29	2020	0	8	2	0	4	1	0	7	2	3118
31	2018	1	4	2	0	1	1	0	60	2	23986
36	2019	0	14	3	1	2	1	0	49	2	23630
30	2018	1	16	2	1	4	1	0	43	2	20913
34	2019	1	4	2	1	3	1	0	9	2	4034
71	2019	1	2	4	0	4	1	0	45	1	19735
39	2018	1	9	3	1	2	1	0	3	1	706
22	2020	1	3	1	0	1	1	0	73	1	26267
29	2020	0	9	2	1	3	1	0	69	2	25092
49	2020	0	4	4	0	2	1	0	32	2	17764
30	2018	0	25	2	0	4	1	0	45	2	18514
38	2018	1	9	3	1	2	1	0	21	2	12455
53	2020	0	10	4	0	4	1	0	45	1	19957
40	2019	0	23	3	1	3	1	0	9	2	3909
29	2018	0	32	2	0	2	1	0	1	2	4644
70	2020	0	11	4	0	4	1	0	7	1	3508
22	2018	0	30	1	1	3	1	0	69	2	25326
56	2020	0	12	4	1	2	1	0	3	1	582
65	2018	1	2	4	0	4	1	0	45	2	18787
26	2020	0	5	2	0	1	1	0	52	2	22061
38	2018	1	7	3	1	3	1	0	9	2	4146
42	2020	1	2	3	1	3	1	0	69	2	25172
19	2018	1	8	1	0	1	1	0	60	1	24058
53	2020	0	10	4	0	4	1	0	7	2	2896
32	2019	0	21	2	0	2	1	0	1	2	4796
22	2019	0	22	1	0	1	1	0	11	1	5217
28	2019	0	16	2	1	3	1	0	69	2	25607
36	2020	1	2	3	0	1	1	0	68	2	24334
35	2018	1	3	2	1	2	1	0	3	2	470
45	2018	1	6	3	0	1	1	0	73	1	26246
28	2018	1	3	2	0	4	1	0	45	1	19488
66	2018	0	29	4	0	4	1	0	7	1	3383
38	2019	1	2	3	1	1	1	0	4	2	1061
35	2020	0	7	2	0	2	1	0	1	2	4923
32	2018	1	8	2	0	2	1	0	32	2	17565
35	2018	1	12	2	1	3	1	0	69	2	25283
42	2020	0	10	3	0	2	1	0	1	2	4901
32	2020	0	4	2	0	4	1	0	45	1	19973
30	2018	0	26	2	1	3	1	0	9	2	3987
60	2018	1	2	4	0	2	1	0	1	2	4700
38	2018	1	2	3	1	1	1	0	4	1	1192
47	2020	0	4	4	0	4	1	0	45	2	19433
50	2018	0	26	4	0	1	1	0	11	2	5119
33	2020	0	7	2	1	2	1	0	49	2	23238
29	2018	1	3	2	0	1	1	0	73	2	26148
36	2020	0	9	3	0	4	1	0	45	2	18225
61	2019	1	7	4	0	2	1	0	32	1	18000
25	2019	1	4	1	0	1	1	0	52	1	22171
25	2020	0	5	1	1	2	1	0	3	2	339
40	2018	1	7	3	0	4	1	0	45	2	19152
28	2020	0	4	2	0	4	1	0	7	2	2440
30	2020	0	5	2	1	4	1	0	43	2	21321
42	2018	1	15	3	0	2	1	0	60	1	24826
38	2020	0	12	3	0	2	1	0	60	1	24923
61	2020	0	7	4	0	4	1	0	7	1	3682
24	2018	1	3	1	0	1	1	0	73	2	26151
17	2018	0	24	1	0	2	1	0	60	2	24388
38	2018	0	31	3	0	4	1	0	45	1	19785
35	2020	1	2	2	1	3	1	0	9	2	3773
25	2020	0	11	1	0	2	1	0	1	2	4890
48	2018	1	10	4	1	4	1	0	43	1	21497
58	2020	1	5	4	1	4	1	0	43	2	21167
40	2020	0	4	3	0	1	1	0	52	2	22074
45	2018	1	4	3	1	2	1	0	3	2	454
29	2020	0	12	2	0	4	1	0	45	1	19782
60	2019	0	23	4	0	4	1	0	7	2	2762
55	2019	0	18	4	1	3	1	0	69	1	25916
45	2020	0	4	3	1	4	1	0	43	2	21366
33	2020	0	6	2	1	1	1	0	4	2	860
70	2019	1	8	4	0	4	1	0	45	2	19265
35	2018	1	7	2	0	1	1	0	2	2	32
39	2019	0	22	3	0	4	1	0	7	1	3476
55	2020	0	8	4	0	1	1	0	51	2	21815
32	2018	1	20	2	1	4	1	0	43	2	20504
55	2019	0	15	4	0	4	1	0	45	2	19345
36	2019	0	17	3	1	2	1	0	49	2	23598
22	2019	1	2	1	0	1	1	0	2	2	45
67	2019	0	20	4	0	4	1	0	7	1	3538
34	2019	0	24	2	0	4	1	0	45	2	18532
48	2019	1	10	4	1	3	1	0	69	2	25518
37	2019	1	2	3	0	4	1	0	45	1	20201
36	2018	1	4	3	0	4	1	0	45	1	19639
40	2018	1	18	3	1	3	1	0	69	2	25332
35	2019	0	19	2	1	3	1	0	9	2	4228
28	2018	1	6	2	1	2	1	0	49	2	23413
35	2019	0	19	2	0	4	1	0	7	2	2335
27	2018	1	7	2	0	2	1	0	32	1	17983
43	2018	1	6	3	1	1	1	0	4	2	970
31	2019	0	24	2	1	3	1	0	69	2	25452
32	2019	0	14	2	0	4	1	0	45	2	18180
23	2019	1	5	1	1	2	1	0	3	2	550
46	2018	0	29	4	0	4	1	0	7	1	3377
20	2020	0	5	1	1	3	1	0	9	2	3886
27	2020	0	10	2	0	1	1	0	68	2	24314
19	2020	0	5	1	0	1	1	0	52	2	22065
57	2020	0	8	4	1	2	1	0	21	1	12866
45	2020	0	7	3	1	3	1	0	69	1	25741
40	2018	1	2	3	0	4	1	0	45	2	18398
60	2018	0	34	4	0	4	1	0	7	2	2522
27	2018	1	2	2	0	4	1	0	45	2	19080
33	2018	0	24	2	0	2	1	0	60	2	24390
38	2018	1	7	3	1	3	1	0	69	2	25584
44	2018	1	2	3	0	4	1	0	45	1	19655
40	2020	1	2	3	0	4	1	0	45	1	20309
45	2018	0	24	3	0	2	1	0	60	1	24823
36	2018	1	31	3	1	4	1	0	43	2	20617
40	2018	1	6	3	0	4	1	0	45	2	18130
27	2019	0	14	2	1	2	1	0	21	2	12799
25	2018	1	7	1	0	2	1	0	1	2	4588
19	2020	0	9	1	1	3	1	0	9	1	4402
45	2018	1	4	3	0	1	1	0	45	2	20341
19	2018	1	2	1	0	1	1	0	45	2	20435
36	2018	1	4	3	0	1	1	0	73	2	26125
46	2020	1	4	4	0	4	1	0	45	1	20302
29	2018	1	4	2	0	1	1	0	2	2	16
30	2019	0	24	2	1	3	1	0	69	2	25457
33	2018	1	2	2	0	1	1	0	45	2	20329
60	2018	1	3	4	0	2	1	0	32	1	17932
35	2020	0	11	2	1	2	1	0	21	2	12598
27	2019	0	13	2	0	4	1	0	45	1	20256
38	2018	0	22	3	1	3	1	0	69	2	25529
57	2020	1	2	4	1	1	1	0	4	1	1118
44	2018	1	12	3	1	2	1	0	3	1	654
50	2020	1	2	4	0	4	1	0	45	1	19537
45	2019	0	22	3	0	2	1	0	1	2	4799
32	2020	0	8	2	0	1	1	0	51	1	21925
33	2020	0	10	2	1	2	1	0	3	2	253
38	2019	0	17	3	1	3	1	0	9	1	4524
84	2018	1	2	4	0	4	1	0	45	1	20108
36	2019	0	17	3	0	2	1	0	60	2	24607
22	2019	0	24	1	1	3	1	0	9	2	3904
28	2019	1	2	2	0	4	1	0	45	2	18164
30	2020	1	2	2	1	1	1	0	4	2	914
30	2018	1	9	2	0	2	1	0	1	1	4955
40	2018	0	27	3	1	2	1	0	21	2	12545
25	2020	0	10	1	1	2	1	0	3	2	249
24	2018	1	2	1	1	4	1	0	43	2	20658
42	2018	1	2	3	1	3	1	0	69	1	25971
27	2018	0	24	2	0	4	1	0	45	2	18167
29	2020	0	4	2	1	4	1	0	43	2	21341
36	2020	0	6	3	0	2	1	0	32	2	17731
36	2020	0	9	3	0	4	1	0	7	1	3531
35	2019	0	19	2	1	3	1	0	69	2	25546
58	2018	1	2	4	0	4	1	0	45	1	20067
	2019	1	3		0	1	1	0	51	2	21762
25	2019	0	18	1	1	3	1	0	9	2	4234
35	2020	0	12	2	1	4	1	0	43	1	21627
49	2019	0	21	4	0	2	1	0	60	1	24880
48	2018	1	4	4	0	4	1	0	45	2	19190
27	2018	0	31	2	1	4	1	0	43	2	20717
34	2020	1	2	2	1	3	1	0	69	1	25724
28	2019	1	2	2	0	4	1	0	45	2	18804
23	2018	1	4	1	0	1	1	0	45	2	20356
37	2018	1	11	3	0	4	1	0	45	2	19024
57	2019	0	19	4	0	4	1	0	7	1	3528
32	2020	0	8	2	0	1	1	0	52	2	22008
57	2020	0	8	4	1	3	1	0	69	2	25102
26	2020	0	4	2	0	4	1	0	7	2	3159
40	2020	0	9	3	1	4	1	0	43	1	21644
47	2019	1	2	4	1	1	1	0	4	2	1046
45	2019	0	14	3	1	3	1	0	9	2	3929
29	2020	0	10	2	0	4	1	0	45	2	18331
22	2019	0	23	1	1	3	1	0	9	2	4018
55	2018	1	15	4	0	4	1	0	45	1	19994
38	2019	0	22	3	0	4	1	0	7	1	3448
23	2018	0	28	1	0	2	1	0	1	2	4704
25	2018	0	33	1	0	2	1	0	1	1	4966
54	2018	1	7	4	0	4	1	0	45	2	19117
48	2020	0	7	4	1	4	1	0	43	1	21661
28	2018	1	4	2	0	4	1	0	45	2	19081
29	2019	1	12	2	1	4	1	0	43	2	20996
34	2018	1	13	2	1	2	1	0	3	2	442
25	2019	0	16	1	0	2	1	0	60	2	24624
26	2018	1	5	2	0	1	1	0	45	2	20447
66	2018	1	6	4	1	2	1	0	21	2	12517
33	2020	0	6	2	0	2	1	0	60	2	24748
29	2019	0	22	2	0	2	1	0	60	2	24524
18	2018	1	16	1	1	4	1	0	43	2	20630
20	2018	0	32	1	1	2	1	0	49	2	23327
22	2018	0	28	1	0	4	1	0	7	2	2323
34	2019	0	23	2	1	2	1	0	21	1	12892
34	2018	1	3	2	0	4	1	0	7	1	3421
54	2018	0	33	4	0	2	1	0	1	2	4622
25	2018	1	4	1	0	1	1	0	2	2	40
27	2018	1	4	2	1	3	1	0	9	2	3950
35	2018	1	9	2	1	4	1	0	43	2	20474
43	2018	0	25	3	1	3	1	0	69	2	25406
28	2020	0	4	2	0	1	1	0	2	2	140
29	2020	0	8	2	0	1	1	0	52	1	22142
32	2018	1	8	2	0	2	1	0	32	2	17783
36	2019	0	17	3	1	2	1	0	49	1	23839
35	2020	0	10	2	0	4	1	0	45	1	19546
25	2018	1	2	1	0	1	1	0	73	2	26026
50	2018	1	6	4	0	1	1	0	73	2	26093
36	2019	0	21	3	1	2	1	0	49	1	23802
32	2018	1	10	2	0	1	1	0	53	1	22216
34	2018	1	4	2	0	4	1	0	45	2	18163
67	2019	0	15	4	0	4	1	0	7	2	3031
24	2019	1	3	1	0	1	1	0	52	1	22180
35	2018	1	5	2	0	2	1	0	32	1	17914
28	2019	0	19	2	1	3	1	0	9	2	4223
36	2019	0	14	3	1	2	1	0	49	2	23643
43	2018	1	2	3	0	4	1	0	45	2	18613
28	2018	0	23	2	0	2	1	0	60	2	24407
36	2019	0	20	3	1	2	1	0	49	2	23571
38	2018	1	2	3	1	3	1	0	69	1	25827
50	2020	0	10	4	1	2	1	0	21	1	12858
31	2018	1	4	2	0	4	1	0	45	1	20113
43	2018	1	5	3	1	3	1	0	69	1	25808
20	2019	1	10	1	1	3	1	0	69	2	25528
47	2020	0	5	4	0	4	1	0	45	1	19968
36	2019	1	11	3	1	2	1	0	49	1	23842
40	2020	0	10	3	1	4	1	0	43	2	21225
30	2018	1	13	2	0	4	1	0	45	2	18728
40	2020	0	12	3	1	2	1	0	49	2	23172
22	2018	1	9	1	0	1	1	0	60	2	23936
22	2019	0	23	1	0	4	1	0	45	2	18544
31	2019	1	9	2	1	2	1	0	3	2	510
26	2020	0	5	2	1	1	1	0	4	2	885
30	2019	0	18	2	1	3	1	0	9	1	4521
32	2020	0	8	2	0	1	1	0	52	1	22140
33	2020	0	12	2	1	2	1	0	49	1	23655
30	2018	0	27	2	0	4	1	0	7	1	3406
67	2019	0	24	4	0	4	1	0	7	1	3452
48	2018	1	5	4	0	4	1	0	45	2	18708
31	2018	1	6	2	0	1	1	0	73	2	26083
28	2019	0	21	2	0	2	1	0	60	2	24535
56	2018	1	12	4	0	1	1	0	60	1	24028
33	2018	0	29	2	0	2	1	0	1	2	4683
43	2020	1	2	3	0	1	1	0	11	2	5172
31	2018	1	7	2	0	4	1	0	45	2	19073
52	2020	0	12	4	1	3	1	0	69	1	25699
46	2018	1	13	4	0	4	1	0	7	2	2542
23	2020	0	8	1	1	3	1	0	69	1	25726
23	2020	0	6	1	0	2	1	0	32	1	17959
30	2020	0	6	2	0	1	1	0	68	2	24329
29	2020	1	5	2	1	4	1	0	43	1	21624
26	2020	0	7	2	0	2	1	0	32	2	17722
40	2018	0	25	3	1	3	1	0	69	2	25415
16	2018	1	2	1	0	4	1	0	45	1	19532
55	2018	1	10	4	0	2	1	0	32	1	17879
48	2018	1	9	4	1	2	1	0	3	1	699
48	2018	1	22	4	0	4	1	0	45	2	18383
45	2018	0	24	3	0	4	1	0	7	2	2363
30	2020	1	7	2	1	3	1	0	69	2	25030
32	2020	0	4	2	1	4	1	0	43	2	21360
23	2020	0	10	1	1	2	1	0	3	2	255
13	2019	1	5	1	0	2	1	0	60	2	24637
50	2020	0	4	4	0	1	1	0	52	2	22077
50	2020	0	8	4	0	4	1	0	45	1	19963
36	2019	0	16	3	1	2	1	0	49	1	23841
60	2018	1	7	4	1	2	1	0	49	2	23426
20	2019	1	3	1	1	3	1	0	9	2	4044
53	2020	0	11	4	1	4	1	0	43	1	21632
33	2018	0	24	2	0	2	1	0	60	2	24365
26	2019	1	7	2	0	1	1	0	52	2	22112
30	2018	0	32	2	1	3	1	0	69	2	25276
40	2020	1	2	3	1	2	1	0	21	2	12660
35	2018	1	8	2	0	1	1	0	73	2	26045
49	2020	0	10	4	1	2	1	0	49	1	23668
26	2020	1	2	2	1	4	1	0	43	2	21359
27	2019	0	15	2	1	3	1	0	9	2	4055
45	2018	0	23	3	1	2	1	0	21	2	12662
20	2018	1	6	1	0	1	1	0	60	2	23972
38	2020	0	5	3	1	3	1	0	69	2	25142
35	2019	0	19	2	0	4	1	0	7	2	2931
45	2019	1	2	3	0	4	1	0	45	2	18294
48	2019	0	21	4	0	1	1	0	11	2	5140
32	2018	0	25	2	0	2	1	0	1	2	4748
46	2019	0	21	4	0	1	1	0	51	2	21746
36	2019	0	21	3	1	2	1	0	49	2	23517
54	2018	1	2	4	1	3	1	0	69	2	25230
20	2018	1	8	1	1	4	1	0	43	2	20822
	2019	1	2		0	1	1	0	51	2	21766
32	2018	1	2	2	0	4	1	0	45	2	18640
25	2019	0	22	1	0	2	1	0	1	2	4790
40	2018	0	28	3	0	4	1	0	7	1	3359
23	2018	1	11	1	1	2	1	0	49	2	23294
22	2018	1	9	1	0	1	1	0	73	2	26060
52	2020	0	8	4	1	4	1	0	43	1	21651
23	2020	0	5	1	1	2	1	0	21	2	12643
22	2020	1	9	1	0	4	1	0	7	2	3060
28	2020	0	4	2	0	4	1	0	45	2	19434
20	2020	1	2	1	1	1	1	0	4	2	907
36	2020	0	7	3	0	2	1	0	32	2	17716
34	2018	1	9	2	0	4	1	0	45	2	19146
26	2019	0	24	2	0	4	1	0	7	1	3428
20	2020	0	5	1	0	4	1	0	7	2	2946
44	2019	0	16	3	1	3	1	0	69	2	25615
25	2019	1	6	1	0	1	1	0	52	2	22108
42	2020	0	5	3	1	1	1	0	4	1	1134
51	2018	1	4	4	0	2	1	0	32	2	17623
34	2018	0	24	2	0	2	1	0	60	1	24825
50	2018	1	2	4	0	4	1	0	45	2	19094
56	2019	1	2	4	0	4	1	0	45	2	18836
48	2018	1	12	4	0	4	1	0	7	1	3261
25	2020	0	4	1	1	3	1	0	9	1	4415
26	2020	0	5	2	1	2	1	0	21	2	12641
62	2018	0	32	4	0	2	1	0	1	1	4968
61	2018	1	2	4	0	4	1	0	45	1	19603
24	2019	0	15	1	0	2	1	0	60	2	24652
19	2018	1	5	1	1	2	1	0	49	1	23730
29	2018	1	6	2	0	4	1	0	7	1	3328
23	2020	0	7	1	0	2	1	0	60	2	24746
21	2018	0	32	1	0	2	1	0	1	2	4647
48	2018	1	5	4	0	4	1	0	45	1	19626
23	2018	1		1	0	1	1	0	73	1	26290
40	2018	1	11	3	1	2	1	0	21	2	12467
	2019	0	18		0	4	1	0	45	2	19300
31	2018	1	7	2	1	2	1	0	3	2	390
25	2019	0	24	1	1	3	1	0	9	2	4166
36	2019	0	22	3	1	3	1	0	9	2	4188
17	2020	0	5	1	0	4	1	0	45	2	18366
25	2019	1	2	1	0	4	1	0	45	1	20205
40	2018	1	2	3	0	4	1	0	7	2	2479
48	2020	1	2	4	0	4	1	0	7	2	3155
42	2019	0	17	3	0	2	1	0	1	2	4838
49	2018	1	12	4	1	4	1	0	43	2	20786
28	2018	1	9	2	0	1	1	0	60	1	24051
32	2019	0	17	2	0	4	1	0	7	1	3605
50	2018	1	4	4	0	1	1	0	2	2	82
36	2019	0	24	3	1	2	1	0	49	1	23782
62	2019	1	7	4	1	4	1	0	43	1	21600
25	2019	0	14	1	1	3	1	0	69	1	25949
37	2020	0	5	3	0	1	1	0	73	1	26286
22	2019	1	2	1	0	1	1	0	2	2	51
43	2020	0	11	3	0	2	1	0	1	1	5059
40	2018	1	14	3	0	4	1	0	45	1	19464
36	2019	1	11	3	1	2	1	0	49	1	23804
25	2020	0	5	1	1	4	1	0	43	2	21326
32	2018	1	13	2	0	1	1	0	60	1	24017
35	2020	1	2	2	1	2	1	0	21	2	12608
43	2020	0	7	3	1	2	1	0	3	1	614
47	2018	1	3	4	1	4	1	0	43	1	21528
24	2018	1	10	1	0	2	1	0	32	2	17521
48	2020	0	12	4	0	1	1	0	51	2	21782
35	2020	0	6	2	1	4	1	0	43	1	21669
37	2018	0	36	3	0	4	1	0	7	1	3278
25	2019	0	19	1	0	2	1	0	60	2	24558
28	2018	1	4	2	0	4	1	0	45	1	19739
18	2019	1	5	1	0	1	1	0	52	2	22117
35	2019	1	5	2	1	1	1	0	4	2	1033
30	2020	0	6	2	1	1	1	0	4	2	849
21	2018	1	5	1	0	1	1	0	45	2	20451
37	2019	0	16	3	0	2	1	0	60	2	24634
30	2018	1	3	2	1	3	1	0	69	2	25278
24	2019	0	22	1	0	1	1	0	11	1	5218
36	2019	1	3	3	1	3	1	0	9	1	4519
23	2018	1	9	1	1	1	1	0	4	2	1012
30	2018	1	4	2	0	1	1	0	60	2	23982
39	2018	1	2	3	0	4	1	0	45	1	19846
23	2018	1	5	1	0	2	1	0	32	2	17619
36	2018	1	2	3	0	4	1	0	7	1	3439
32	2019	1	2	2	1	2	1	0	21	2	12686
49	2018	1	4	4	1	4	1	0	43	1	21506
43	2018	0	36	3	0	4	1	0	7	2	2659
38	2020	0	7	3	0	4	1	0	45	2	18352
26	2020	0	4	1	1	3	1	0	9	2	3738
20	2020	0	9	1	0	1	1	0	51	2	21807
35	2018	0	26	2	0	4	1	0	7	2	2719
50	2020	1	5	4	0	4	1	0	45	2	18937
60	2020	1	3	4	0	4	1	0	45	2	18299
28	2018	1	8	2	0	2	1	0	60	2	24437
20	2018	1	11	1	0	1	1	0	45	2	20402
70	2020	0	6	4	0	2	1	0	32	2	17651
22	2018	1	23	1	0	4	1	0	45	2	18670
30	2018	1	5	2	1	2	1	0	3	2	481
42	2018	1	2	3	0	4	1	0	45	1	19787
39	2020	0	10	3	1	2	1	0	3	2	266
36	2019	0	23	3	1	2	1	0	49	2	23472
42	2019	1	2	3	0	1	1	0	2	2	66
22	2020	0	11	1	0	2	1	0	60	2	24687
35	2020	0	8	2	1	2	1	0	3	2	299
	2019	1	4		1	2	1	0	49	1	23788
23	2019	1	2	1	0	4	1	0	45	2	18289
30	2018	0	33	2	1	2	1	0	21	2	12549
47	2018	1	10	4	0	2	1	0	32	1	17880
20	2019	1	8	1	0	4	1	0	45	1	20254
19	2018	0	15	1	0	1	1	0	51	2	21754
29	2020	1	4	2	1	3	1	0	69	2	25081
30	2018	1	3	2	1	3	1	0	69	2	25405
23	2018	1	4	1	0	2	1	0	32	2	17634
	2020	0	4		0	4	1	0	7	2	3149
68	2018	1	4	4	0	4	1	0	45	1	20106
25	2020	0	8	1	0	4	1	0	45	2	18334
65	2018	1	2	4	0	4	1	0	45	1	19483
	2019	0	21		0	4	1	0	7	1	3464
25	2020	0	4	1	1	4	1	0	43	2	21357
39	2018	1	2	3	1	4	1	0	43	1	21449
30	2019	0	17	2	0	4	1	0	7	1	3576
21	2018	1	10	1	0	4	1	0	45	2	19170
54	2019	1	10	4	1	4	1	0	43	2	20971
32	2020	1	6	2	0	4	1	0	45	1	19792
47	2018	1	3	4	0	2	1	0	32	1	17918
21	2018	1	9	1	0	4	1	0	7	2	2472
51	2020	1	2	4	0	4	1	0	7	2	3057
57	2019	1	2	4	1	3	1	0	9	1	4503
35	2019	1	5	2	0	4	1	0	45	1	20165
20	2019	1	8	1	1	3	1	0	69	2	25543
65	2020	0	6	4	1	4	1	0	43	2	21293
26	2020	0	10	2	1	2	1	0	3	2	258
62	2018	0	27	4	0	4	1	0	7	1	3403
38	2018	0	31	3	0	4	1	0	45	2	19083
25	2018	1	13	1	0	1	1	0	73	2	26023
37	2020	0	12	3	1	3	1	0	9	1	4420
28	2018	0	24	2	0	2	1	0	60	2	24475
34	2019	1	2	2	1	3	1	0	9	1	4440
32	2018	0	25	2	0	2	1	0	1	2	4750
41	2018	1	21	3	1	4	1	0	43	2	20689
30	2020	0	10	2	0	4	1	0	45	2	18675
29	2019	0	19	2	0	4	1	0	7	2	2901
31	2018	1	12	2	0	4	1	0	45	2	18424
30	2020	0	11	2	0	4	1	0	45	2	18936
32	2019	0	18	2	0	2	1	0	60	1	24894
38	2019	0	18	3	1	4	1	0	43	2	21016
33	2018	1	5	2	0	4	1	0	7	1	3298
28	2019	1	4	2	0	4	1	0	45	2	18177
35	2018	1	6	2	0	1	1	0	73	2	26084
59	2018	0	25	4	1	3	1	0	69	1	25841
46	2020	1	3	4	1	2	1	0	21	2	12632
36	2020	1	2	3	1	2	1	0	21	2	12579
28	2019	0	24	2	0	2	1	0	1	2	4760
53	2018	1	11	4	1	4	1	0	43	1	21466
53	2018	1	2	4	0	4	1	0	45	1	20084
35	2019	0	22	2	0	2	1	0	1	1	5015
50	2019	1	6	4	1	3	1	0	69	2	25448
25	2020	0	11	1	1	4	1	0	43	2	21201
25	2018	0	25	1	0	2	1	0	60	2	24460
44	2020	0	11	3	0	2	1	0	60	2	24703
42	2020	0	10	3	0	2	1	0	32	2	17686
30	2019	0	19	2	1	3	1	0	69	2	25562
50	2018	1	2	4	0	4	1	0	45	1	20069
25	2020	0	10	1	1	4	1	0	43	2	21231
55	2019	0	24	4	1	3	1	0	69	1	25853
20	2018	1	12	1	1	3	1	0	69	2	25225
60	2020	0	10	4	1	2	1	0	3	1	651
45	2018	1	7	3	0	1	1	0	60	1	24060
40	2019	1	2	3	0	2	1	0	1	1	5005
42	2018	0	32	3	1	3	1	0	69	2	25273
19	2020	0	11	1	0	4	1	0	7	2	2878
17	2018	0	27	1	1	3	1	0	9	2	3984
40	2020	1	2	3	0	4	1	0	45	2	18931
25	2020	0	5	1	0	2	1	0	1	2	4936
40	2019	0	22	3	0	4	1	0	7	2	2926
31	2019	1	2	2	1	2	1	0	21	2	12771
39	2018	1	23	3	0	4	1	0	45	2	18433
32	2018	1	6	2	0	2	1	0	32	2	17581
50	2018	0	29	4	0	4	1	0	45	2	19111
33	2018	1	12	2	0	1	1	0	60	2	23907
30	2018	1	2	2	0	1	1	0	7	1	2318
32	2019	0	17	2	1	3	1	0	9	1	4528
14	2018	0	22	1	0	1	1	0	51	2	21703
29	2018	1	5	2	1	3	1	0	69	2	25306
40	2019	1	4	3	0	4	1	0	45	1	19886
28	2020	0	4	2	0	1	1	0	11	2	5197
67	2020	1	2	4	0	1	1	0	2	2	138
62	2020	0	5	4	0	1	1	0	51	1	21938
28	2018	0	26	2	1	3	1	0	9	2	4148
31	2019	1	2	2	1	2	1	0	21	1	12918
18	2019	1	7	1	1	3	1	0	9	2	4364
43	2019	1	2	3	0	4	1	0	45	2	18035
35	2018	1	2	2	0	4	1	0	45	2	18665
33	2019	1	4	2	0	4	1	0	45	1	20261
36	2018	1	11	3	0	2	1	0	32	2	17490
24	2020	0	8	1	0	2	1	0	60	2	24728
44	2019	1	3	3	1	2	1	0	3	2	564
38	2018	1	2	3	0	4	1	0	45	1	19848
46	2020	0	11	4	1	1	1	0	4	2	782
29	2018	0	36	2	0	2	1	0	1	1	4947
65	2018	1	2	4	0	4	1	0	45	2	18788
25	2018	1	2	1	0	1	1	0	2	2	105
39	2020	1	6	3	1	2	1	0	3	1	592
45	2018	1	3	3	0	2	1	0	32	2	17649
36	2019	0	21	3	1	2	1	0	49	1	23805
30	2020	0	9	2	0	2	1	0	1	2	4911
42	2019	1	2	3	0	4	1	0	45	2	19266
23	2019	0	20	1	0	4	1	0	7	2	2855
37	2019	0	24	3	0	4	1	0	7	1	3424
18	2019	0	14	1	0	2	1	0	60	2	24658
45	2019	0	20	3	0	4	1	0	7	2	2918
28	2019	1	2	2	1	4	1	0	43	2	21107
21	2018	1	7	1	1	3	1	0	69	2	25386
35	2020	0	5	2	0	1	1	0	73	2	26212
28	2019	0	15	2	0	4	1	0	7	2	3018
50	2018	1	4	4	0	1	1	0	45	2	20348
56	2018	0	27	4	0	4	1	0	7	2	2375
30	2020	0	12	2	1	3	1	0	9	2	3796
35	2018	1	9	2	0	4	1	0	45	2	18636
37	2019	1	2	3	0	4	1	0	45	2	18589
62	2019	1	2	4	1	4	1	0	43	1	21556
40	2020	0	6	3	1	3	1	0	69	2	25131
21	2020	1	2	1	1	2	1	0	49	2	23224
41	2019	1	4	3	1	3	1	0	69	1	25892
67	2019	1	6	4	0	4	1	0	45	1	19519
33	2018	1	3	2	1	4	1	0	43	1	21526
37	2018	0	27	3	0	4	1	0	45	1	19668
19	2019	0	18	1	1	2	1	0	21	2	12754
19	2019	0	12	1	0	4	1	0	45	2	18261
41	2019	0	22	3	0	4	1	0	7	2	2829
22	2018	1	16	1	0	4	1	0	45	2	18380
34	2020	0	12	2	0	2	1	0	60	2	24688
40	2018	1	2	3	0	1	1	0	60	2	23973
34	2018	0	26	2	1	4	1	0	43	2	20889
32	2018	0	34	2	0	2	1	0	1	1	4961
43	2018	1	16	3	0	4	1	0	45	2	18445
48	2018	1	11	4	0	2	1	0	32	2	17496
43	2018	1	13	3	0	1	1	0	60	1	24012
30	2020	0	6	2	0	4	1	0	7	2	2933
40	2020	0	11	3	1	1	1	0	4	2	779
57	2018	1	2	4	0	1	1	0	73	1	26236
22	2018	1	6	1	0	1	1	0	73	2	26014
24	2019	0	21	1	0	2	1	0	1	2	4803
23	2020	0	9	1	0	4	1	0	7	2	3122
36	2019	1	2	3	0	4	1	0	45	1	19706
39	2018	1	6	3	0	1	1	0	60	2	23967
30	2020	0	9	2	0	2	1	0	1	2	4909
42	2018	1	2	3	1	2	1	0	3	2	507
39	2018	0	24	3	0	2	1	0	60	2	24447
78	2018	1	12	4	0	2	1	0	60	1	24798
32	2020	1	5	2	1	1	1	0	4	2	837
22	2019	0	22	1	0	2	1	0	60	2	24517
29	2018	0	25	2	1	4	1	0	43	2	20925
20	2020	0	7	1	1	2	1	0	21	2	12633
36	2020	0	12	3	0	2	1	0	1	2	4877
26	2018	1	6	2	0	1	1	0	60	2	24003
38	2018	1	13	3	0	2	1	0	32	2	17478
45	2020	0	9	3	1	3	1	0	9	2	3837
49	2019	0	14	4	1	3	1	0	9	2	4298
	2020	1	3		0	4	1	0	45	2	18538
44	2018	1	3	3	1	2	1	0	21	1	12836
40	2020	1	6	3	1	2	1	0	21	2	12615
50	2018	0	29	4	0	4	1	0	7	2	2627
49	2020	1	8	4	0	4	1	0	7	1	3631
36	2018	1	14	3	1	2	1	0	49	2	23405
50	2018	1	13	4	1	1	1	0	4	2	921
37	2019	0	24	3	0	4	1	0	45	2	19223
29	2020	0	5	2	0	2	1	0	32	2	17741
58	2018	0	21	4	1	2	1	0	21	1	12883
52	2018	0	28	4	0	4	1	0	7	1	3386
30	2019	0	13	2	0	4	1	0	7	2	2416
36	2020	0	12	3	0	1	1	0	52	1	22134
40	2018	1	4	3	1	2	1	0	49	1	23713
23	2018	1	13	1	0	4	1	0	45	2	18412
35	2019	1	3	2	1	3	1	0	69	1	25858
45	2019	1	10	3	0	1	1	0	51	2	21726
50	2020	0	6	4	0	2	1	0	32	2	17728
26	2019	0	23	2	0	2	1	0	60	2	24513
25	2018	0	32	1	0	4	1	0	45	2	19059
56	2019	0	20	4	0	2	1	0	1	1	5029
56	2018	1	11	4	1	2	1	0	21	2	12473
40	2019	0	15	3	1	3	1	0	9	2	3928
24	2019	0	19	1	0	2	1	0	1	2	4809
40	2020	0	7	3	1	2	1	0	21	2	12634
30	2019	0	22	2	0	1	1	0	51	1	21878
25	2020	0	4	1	1	3	1	0	69	2	25159
25	2018	1	16	1	1	2	1	0	49	2	23336
40	2020	1	4	3	0	4	1	0	45	2	18341
32	2020	0	6	2	1	1	1	0	4	2	856
26	2020	1	3	2	1	2	1	0	49	2	23190
24	2018	0	24	1	0	2	1	0	60	2	24431
26	2018	1	11	2	1	4	1	0	43	2	20632
24	2019	1	7	1	0	4	1	0	45	2	18155
34	2019	0	22	2	0	4	1	0	45	2	18124
31	2018	1	4	2	0	4	1	0	45	2	18416
26	2018	1	5	2	0	2	1	0	32	2	17608
55	2020	0	10	4	1	2	1	0	49	2	23178
	2019	1	2		1	2	1	0	49	2	23476
13	2019	0	15	1	0	2	1	0	60	1	24912
46	2018	1	8	4	0	4	1	0	45	1	19471
41	2018	1	4	3	0	1	1	0	11	2	5115
21	2020	0	8	1	0	2	1	0	60	2	24725
48	2019	1	3	4	0	4	1	0	45	1	20153
	2019	1	7		1	2	1	0	49	1	23789
25	2018	1	3	1	0	2	1	0	32	2	17645
33	2019	0	15	2	0	2	1	0	60	2	24644
30	2019	0	19	2	0	4	1	0	7	2	2903
35	2018	1	2	2	0	2	1	0	32	2	17811
27	2019	1	2	2	0	1	1	0	51	2	21753
27	2020	0	7	2	1	3	1	0	9	2	3748
42	2020	0	11	3	0	4	1	0	7	1	3640
26	2018	1	13	2	0	1	1	0	73	2	26013
40	2020	0	9	3	1	2	1	0	3	1	608
30	2020	0	4	2	0	2	1	0	32	2	17757
28	2019	0	24	2	1	3	1	0	9	2	4010
50	2018	1	5	4	0	1	1	0	60	1	24082
18	2018	1	6	1	1	4	1	0	43	2	20811
20	2020	0	5	1	0	1	1	0	2	2	134
19	2020	1	2	1	0	1	1	0	73	2	25988
56	2018	1	9	4	0	4	1	0	45	2	18123
25	2018	1	5	1	0	2	1	0	32	2	17615
19	2020	0	6	1	0	1	1	0	52	2	22036
26	2020	0	12	2	0	2	1	0	60	2	24678
36	2019	0	24	3	0	2	1	0	60	2	24498
23	2020	0	8	1	0	4	1	0	7	2	2921
17	2018	1	11	1	0	4	1	0	45	1	19686
22	2018	0	33	1	1	3	1	0	9	2	3972
31	2020	0	9	2	0	4	1	0	7	1	3245
41	2019	0	19	3	0	2	1	0	60	1	24891
42	2020	1	5	3	0	4	1	0	45	2	18930
35	2020	0	11	2	1	4	1	0	43	2	21194
27	2018	0	26	2	0	2	1	0	1	2	4737
35	2018	0	32	2	0	4	1	0	45	1	20042
22	2019	0	19	1	0	2	1	0	60	2	24569
38	2020	0	9	3	1	2	1	0	21	2	12617
45	2019	1	8	3	1	3	1	0	9	2	4333
18	2018	1	7	1	1	4	1	0	43	2	20527
20	2018	1	2	1	0	4	1	0	45	1	20002
25	2018	1	2	1	1	4	1	0	43	2	20907
33	2020	1	5	2	1	3	1	0	69	1	25701
	2018	1	7		0	1	1	0	7	2	2300
60	2020	0	11	4	0	2	1	0	60	2	24700
21	2019	0	16	1	0	2	1	0	60	2	24638
59	2019	1	11	4	0	4	1	0	45	1	20196
32	2018	0	31	2	1	2	1	0	49	2	23339
20	2019	0	15	1	0	4	1	0	45	2	18896
45	2018	1	23	3	0	1	1	0	11	2	5109
50	2018	1	13	4	0	1	1	0	60	1	24013
	2019	1	4		1	2	1	0	49	1	23801
23	2018	1	10	1	0	2	1	0	32	2	17529
28	2018	0	27	2	0	4	1	0	7	1	3394
26	2019	0	16	2	1	3	1	0	69	2	25614
28	2019	0	16	2	0	2	1	0	60	2	24622
26	2018	0	24	2	0	4	1	0	7	2	2507
60	2018	1	2	4	0	4	1	0	45	2	18178
64	2018	1	3	4	0	2	1	0	32	2	17646
49	2018	1	5	4	0	4	1	0	45	1	19495
31	2020	0	12	2	0	2	1	0	32	2	17654
24	2018	1	4	1	0	1	1	0	11	2	5087
37	2019	0	16	3	0	4	1	0	7	1	3602
50	2020	0	8	4	0	4	1	0	7	1	3660
39	2018	1	10	3	0	2	1	0	32	1	17882
37	2020	0	4	3	0	2	1	0	32	2	17774
38	2019	0	17	3	0	4	1	0	7	2	2403
58	2019	1	16	4	1	3	1	0	69	1	25908
30	2020	0	10	2	0	1	1	0	51	2	21805
50	2018	0	25	4	1	2	1	0	49	2	23457
26	2018	1	13	2	0	4	1	0	45	2	18066
30	2018	0	25	2	0	1	1	0	60	2	24009
27	2018	1	11	2	0	1	1	0	53	1	22210
25	2018	1	5	1	1	1	1	0	4	2	929
38	2019	1	2	3	0	4	1	0	45	1	19447
30	2019	1	2	2	0	4	1	0	45	2	19256
58	2018	1	5	4	0	4	1	0	7	1	3206
31	2018	1	13	2	0	2	1	0	32	2	17476
51	2019	1	2	4	0	4	1	0	45	1	19913
57	2018	0	30	4	0	4	1	0	7	2	2565
54	2018	1	20	4	1	3	1	0	69	2	25292
17	2018	1	3	1	0	4	1	0	45	1	20122
29	2020	0	5	2	0	1	1	0	52	2	22058
13	2018	1	2	1	0	1	1	0	45	2	20466
36	2018	0	24	3	0	2	1	0	60	2	24371
45	2020	0	11	3	0	4	1	0	7	1	3636
32	2018	1	5	2	0	1	1	0	11	2	5100
28	2018	1	2	2	1	4	1	0	43	2	20691
45	2020	1	7	3	1	2	1	0	3	2	209
50	2019	0	24	4	0	4	1	0	45	1	19691
28	2018	1	3	2	1	4	1	0	43	2	20883
22	2018	1	4	1	0	4	1	0	7	1	3346
43	2019	0	21	3	0	4	1	0	45	2	19257
42	2018	0	34	3	0	4	1	0	7	2	2523
39	2019	1	15	3	1	2	1	0	21	1	12885
42	2019	0	20	3	0	4	1	0	45	2	18563
25	2019	0	22	1	0	4	1	0	45	2	19254
50	2018	1	9	4	0	4	1	0	45	1	20094
45	2018	1	12	3	1	4	1	0	43	2	20908
34	2019	1	6	2	0	2	1	0	32	2	17839
40	2018	1	3	3	1	2	1	0	21	2	12464
41	2019	0	21	3	1	3	1	0	69	1	25882
34	2018	0	28	2	0	4	1	0	45	2	19122
58	2018	1	2	4	0	1	1	0	73	1	26241
45	2020	0	5	3	0	4	1	0	45	2	18345
23	2020	0	10	1	0	2	1	0	1	2	4897
50	2019	1	2	4	0	4	1	0	45	1	19689
35	2018	1	2	2	0	4	1	0	45	1	20117
48	2018	1	9	4	0	4	1	0	7	1	3303
	2020	0	11		0	4	1	0	7	1	3242
36	2020	1	8	3	0	4	1	0	7	2	3056
38	2018	1	2	3	1	3	1	0	9	2	4310
55	2019	0	21	4	0	2	1	0	60	1	24881
29	2019	0	18	2	0	2	1	0	60	2	24589
46	2020	1	2	4	1	3	1	0	9	1	4410
47	2018	0	36	4	1	2	1	0	49	1	23700
	2019	0	17		0	4	1	0	45	2	18603
19	2018	1	6	1	1	2	1	0	21	2	12576
37	2018	1	10	3	0	2	1	0	32	1	17861
33	2019	0	16	2	0	4	1	0	7	2	3024
42	2019	1	13	3	1	4	1	0	43	2	21027
46	2018	1	2	4	0	4	1	0	7	1	3286
25	2018	1	4	1	0	2	1	0	1	2	4608
37	2018	0	26	3	1	2	1	0	49	2	23441
62	2020	0	11	4	0	4	1	0	7	1	3506
27	2020	0	7	2	1	3	1	0	9	2	3878
31	2018	1	2	2	1	2	1	0	3	2	509
22	2019	0	18	1	1	3	1	0	69	2	25587
24	2018	0	33	1	0	4	1	0	45	2	18415
33	2018	0	32	2	0	4	1	0	45	1	20037
26	2018	1	19	2	1	1	1	0	4	2	930
	2020	0	7		0	4	1	0	7	2	3120
33	2018	1	30	2	1	4	1	0	43	1	21401
24	2019	0	17	1	1	2	1	0	21	2	12748
62	2019	0	19	4	0	4	1	0	7	1	3236
28	2020	0	5	2	0	1	1	0	52	2	22047
25	2019	0	17	1	0	2	1	0	1	2	4834
45	2018	0	28	3	1	2	1	0	49	2	23391
37	2018	1	15	3	0	4	1	0	45	1	19683
35	2019	0	16	2	0	4	1	0	7	1	3616
50	2018	0	24	4	0	2	1	0	60	1	24844
24	2018	1	10	1	1	2	1	0	3	2	466
32	2020	0	4	2	1	2	1	0	21	1	12878
35	2020	0	5	2	0	4	1	0	7	2	3032
34	2020	1	5	2	1	3	1	0	69	2	25117
38	2018	1	5	3	0	4	1	0	45	2	18401
44	2018	1	3	3	1	4	1	0	43	1	21397
34	2018	0	36	2	0	2	1	0	1	2	4595
26	2018	1	2	2	1	4	1	0	43	2	20740
33	2020	0	7	2	0	1	1	0	68	2	24304
36	2019	0	19	3	1	2	1	0	49	2	23557
20	2018	1	2	1	0	1	1	0	45	2	20432
27	2020	0	12	2	0	4	1	0	7	2	3045
20	2018	1	18	1	1	3	1	0	9	2	4306
54	2020	0	12	4	1	2	1	0	49	1	23660
26	2018	0	27	2	0	4	1	0	7	2	2371
22	2020	0	10	1	0	4	1	0	45	1	20287
27	2019	1	2	2	1	4	1	0	43	2	20947
29	2019	1	2	2	0	4	1	0	45	1	20258
37	2018	1	4	3	1	3	1	0	69	2	25190
62	2018	1	10	4	0	4	1	0	45	2	18619
28	2018	1	7	2	1	2	1	0	3	2	406
35	2018	0	35	2	0	4	1	0	45	2	19003
28	2020	0	5	2	1	4	1	0	43	2	21349
14	2018	1	9	1	1	2	1	0	49	2	23267
43	2020	0	4	3	0	1	1	0	67	1	24303
36	2018	0	24	3	0	1	1	0	51	2	21702
28	2018	1	25	2	1	4	1	0	43	1	21395
34	2020	0	6	2	0	1	1	0	51	1	21937
30	2018	1	11	2	0	1	1	0	73	2	26047
50	2019	0	19	4	1	3	1	0	9	2	4226
70	2020	0	12	4	1	1	1	0	4	2	767
25	2019	1	9	1	1	3	1	0	69	1	25955
16	2020	0	11	1	0	1	1	0	51	2	21791
40	2019	0	15	3	0	4	1	0	7	2	3025
24	2019	0	22	1	0	2	1	0	60	2	24527
22	2019	0	18	1	1	3	1	0	9	2	3925
40	2018	1	2	3	0	1	1	0	73	2	26155
34	2020	0	11	2	1	3	1	0	69	2	25043
45	2018	1	12	3	0	4	1	0	7	1	3338
32	2018	1	11	2	0	2	1	0	32	1	17866
36	2019	1	10	3	1	2	1	0	49	2	23578
25	2018	1	5	1	1	1	1	0	4	2	981
32	2019	1	2	2	1	3	1	0	69	1	25937
43	2018	1	12	3	0	2	1	0	60	2	24411
47	2018	1	4	4	0	4	1	0	45	1	19589
20	2018	1	7	1	0	1	1	0	45	2	20463
65	2019	1	2	4	0	4	1	0	45	2	18241
38	2018	0	25	3	1	2	1	0	49	2	23448
26	2018	0	24	2	0	2	1	0	60	2	24383
39	2020	0	11	3	1	2	1	0	49	2	23179
40	2018	1	6	3	0	4	1	0	45	2	18683
33	2018	1	2	2	0	4	1	0	45	1	20031
40	2019	1	12	3	0	4	1	0	45	2	18556
26	2018	1	6	2	0	2	1	0	1	2	4592
27	2018	1	4	2	0	1	1	0	2	2	64
34	2018	1	7	2	1	3	1	0	9	1	4458
42	2018	1	4	3	1	4	1	0	43	1	21507
48	2018	0	26	4	1	2	1	0	49	1	23769
70	2020	0	9	4	0	2	1	0	1	2	4910
55	2020	1	2	4	0	1	1	0	73	2	26192
25	2018	1	10	1	1	2	1	0	21	2	12487
18	2019	1	7	1	1	3	1	0	9	2	4038
35	2018	1	8	2	1	4	1	0	43	2	20708
35	2020	0	6	2	1	1	1	0	4	2	864
24	2020	0	7	1	1	4	1	0	43	2	21283
35	2018	0	26	2	1	2	1	0	49	2	23433
22	2018	1	23	1	1	3	1	0	9	2	4131
27	2020	1	6	2	0	1	1	0	52	2	22011
39	2018	1	2	3	1	2	1	0	3	2	506
30	2018	1	8	2	0	1	1	0	60	2	23949
23	2018	1	3	1	0	2	1	0	32	2	17641
55	2018	1	13	4	0	4	1	0	7	1	3426
36	2018	1	5	3	1	2	1	0	3	1	713
45	2018	1	8	3	0	2	1	0	32	2	17555
42	2019	0	18	3	1	3	1	0	69	2	25570
28	2020	1	4	2	1	4	1	0	43	2	21169
32	2020	0	4	2	0	2	1	0	32	1	17976
16	2019	1	8	1	1	4	1	0	43	2	21153
29	2018	1	5	2	1	2	1	0	3	2	508
35	2019	0	14	2	0	4	1	0	45	2	19359
22	2018	1	11	1	1	4	1	0	43	2	20709
36	2019	1	4	3	1	2	1	0	21	1	12895
28	2018	1	10	2	0	1	1	0	73	2	25982
28	2020	0	9	2	1	1	1	0	4	2	808
40	2018	1	12	3	0	4	1	0	45	1	19458
30	2020	0	6	2	1	3	1	0	69	2	25128
22	2018	1	4	1	0	4	1	0	45	1	19829
37	2018	1	10	3	1	1	1	0	4	1	1197
33	2020	1	4	2	0	4	1	0	45	2	19405
23	2018	1	9	1	0	1	1	0	73	2	26059
36	2018	1	5	3	0	2	1	0	1	2	4675
38	2019	1	4	3	0	4	1	0	45	1	19507
37	2018	1	6	3	1	2	1	0	3	1	715
31	2019	1	2	2	0	4	1	0	45	2	18800
42	2018	0	25	3	1	3	1	0	69	1	25852
40	2019	0	17	3	0	2	1	0	1	2	4846
55	2018	1	10	4	0	1	1	0	73	2	26038
33	2018	1	2	2	0	4	1	0	45	1	19486
52	2018	1	16	4	0	1	1	0	2	2	1
36	2018	1	4	3	0	4	1	0	45	2	19069
29	2019	0	18	2	1	3	1	0	69	2	25568
14	2020	0	7	1	0	2	1	0	60	2	24744
16	2018	1	2	1	0	1	1	0	45	1	20470
58	2019	0	18	4	0	4	1	0	7	2	2949
43	2020	1	4	3	0	1	1	0	51	1	21895
34	2019	0	24	2	0	4	1	0	7	1	3445
28	2019	0	15	2	1	2	1	0	21	1	12936
42	2018	0	27	3	0	4	1	0	7	1	3396
37	2020	0	9	3	0	4	1	0	7	2	2423
28	2020	0	9	2	0	2	1	0	1	1	5069
36	2019	0	17	3	0	4	1	0	7	2	2985
52	2020	1	2	4	0	4	1	0	45	2	18935
22	2019	1	3	1	1	3	1	0	9	2	4046
18	2018	1	2	1	0	1	1	0	73	2	26104
42	2018	1	3	3	0	1	1	0	60	2	23961
40	2019	0	24	3	0	4	1	0	7	2	2378
30	2018	1	7	2	0	1	1	0	73	2	26081
34	2019	0	17	2	1	2	1	0	21	1	12920
58	2019	0	23	4	0	2	1	0	1	2	4770
65	2019	1	3	4	1	3	1	0	9	1	4492
34	2018	1	5	2	0	1	1	0	2	2	80
32	2018	1	8	2	0	4	1	0	45	1	19612
60	2018	1	13	4	1	4	1	0	43	1	21435
48	2018	1	2	4	0	4	1	0	45	2	19074
17	2018	1	2	1	0	1	1	0	45	2	20338
29	2018	1	12	2	1	4	1	0	43	2	20541
41	2018	1	2	3	0	1	1	0	73	2	26105
23	2018	0	26	1	0	1	1	0	11	2	5123
60	2019	0	23	4	1	2	1	0	21	2	12705
30	2018	0	24	2	0	2	1	0	60	2	24369
26	2020	0	4	2	0	1	1	0	52	2	22076
20	2019	0	14	1	0	2	1	0	60	2	24663
25	2018	0	32	1	0	4	1	0	7	2	2579
56	2018	0	32	4	0	4	1	0	7	1	3334
23	2019	1	12	1	1	3	1	0	9	2	4250
38	2018	1	9	3	0	4	1	0	45	2	18997
36	2018	1	8	3	0	4	1	0	45	2	18053
	2019	1	4		1	2	1	0	49	1	23797
37	2018	1	9	3	0	4	1	0	45	2	19044
45	2020	0	7	3	0	4	1	0	7	2	3136
22	2020	0	7	1	0	4	1	0	7	2	3127
30	2018	1	5	2	1	2	1	0	49	1	23710
45	2019	1	4	3	0	4	1	0	45	1	20143
31	2018	1	5	2	0	1	1	0	45	2	20350
45	2020	0	12	3	0	4	1	0	7	1	3498
55	2018	1	2	4	0	4	1	0	45	1	19985
30	2018	0	24	2	0	2	1	0	60	2	24462
32	2020	0	5	2	1	1	1	0	4	1	1138
36	2019	0	17	3	1	2	1	0	49	1	23827
27	2019	1	5	2	0	1	1	0	52	1	22176
55	2020	0	6	4	1	4	1	0	43	1	21663
40	2020	1	2	3	1	4	1	0	43	2	21208
23	2020	1	5	1	0	1	1	0	52	2	21988
24	2018	1	17	1	1	4	1	0	43	2	20671
50	2020	0	7	4	1	3	1	0	9	2	3731
29	2018	1	4	2	1	1	1	0	4	2	920
82	2020	0	12	4	1	2	1	0	49	2	23171
19	2019	1	4	1	0	4	1	0	45	2	18900
25	2020	1	6	1	1	3	1	0	69	2	25097
36	2019	0	16	3	0	4	1	0	45	1	19749
63	2020	1	2	4	1	2	1	0	49	2	23173
28	2019	1	2	2	0	1	1	0	52	2	22129
40	2019	0	22	3	1	3	1	0	9	2	3913
42	2019	1	7	3	0	4	1	0	45	1	20156
24	2019	0	21	1	1	3	1	0	69	2	25523
61	2019	1	16	4	1	3	1	0	9	2	4238
39	2019	1	9	3	1	4	1	0	43	1	21567
37	2018	1	18	3	1	2	1	0	21	2	12547
28	2018	0	34	2	0	4	1	0	45	2	19029
24	2020	0	4	1	0	1	1	0	68	2	24344
36	2020	0	10	3	1	2	1	0	3	2	239
	2018	1	10		0	1	1	0	7	1	2317
60	2018	0	29	4	0	4	1	0	7	2	2599
24	2020	0	11	1	0	1	1	0	52	2	21968
32	2018	1	16	2	0	4	1	0	45	2	18722
35	2018	0	34	2	0	4	1	0	7	2	2518
54	2019	0	16	4	0	4	1	0	45	2	18876
59	2018	1	2	4	1	2	1	0	3	1	720
35	2019	1	6	2	0	4	1	0	45	2	18160
34	2018	1	19	2	1	3	1	0	69	1	25810
17	2018	1	16	1	1	4	1	0	43	1	21512
36	2019	0	17	3	1	2	1	0	49	2	23594
45	2020	0	4	3	1	3	1	0	9	1	4380
45	2020	1	2	3	0	1	1	0	51	2	21838
30	2018	1	2	2	1	3	1	0	69	2	25688
25	2018	1	6	1	1	3	1	0	69	2	25287
39	2018	1	2	3	0	4	1	0	45	1	19826
35	2019	0	14	2	1	3	1	0	69	2	25643
25	2018	0	36	1	1	2	1	0	21	2	12458
35	2018	1	18	2	1	3	1	0	69	2	25426
36	2019	0	15	3	1	2	1	0	49	2	23613
45	2019	1	2	3	0	4	1	0	45	1	19443
22	2018	1	13	1	0	2	1	0	1	2	4629
31	2019	0	19	2	1	3	1	0	9	2	4219
24	2018	1	10	1	1	2	1	0	21	2	12510
30	2019	0	20	2	1	3	1	0	9	2	4338
	2020	0	9		0	4	1	0	7	2	3100
40	2018	1	3	3	1	2	1	0	3	2	491
39	2018	1	23	3	0	4	1	0	45	2	19097
59	2018	1	8	4	0	4	1	0	45	1	19617
36	2018	1	8	3	0	2	1	0	32	2	17533
29	2019	1	2	2	0	4	1	0	45	1	20220
35	2019	0	23	2	0	4	1	0	45	2	19235
32	2020	0	8	2	1	4	1	0	43	2	21375
48	2018	1	9	4	0	1	1	0	60	1	24047
57	2019	1	3	4	1	3	1	0	69	1	25960
41	2019	1	11	3	1	4	1	0	43	1	21553
35	2020	0	7	2	1	2	1	0	3	2	305
37	2018	1	3	3	0	4	1	0	7	1	3330
30	2018	1	15	2	1	4	1	0	43	2	20706
50	2020	1	2	4	0	4	1	0	45	2	18322
46	2018	1	2	4	0	4	1	0	45	1	19616
20	2018	0	28	1	1	3	1	0	9	2	4127
30	2018	1	11	2	0	1	1	0	73	2	26050
29	2019	0	22	2	0	2	1	0	60	1	24873
36	2018	0	24	3	0	4	1	0	7	1	3401
64	2019	0	19	4	0	4	1	0	45	2	18866
25	2019	0	14	1	1	3	1	0	69	2	25667
42	2018	1	8	3	0	2	1	0	32	2	17801
40	2020	0	4	3	0	2	1	0	32	1	17979
33	2020	1	2	2	1	2	1	0	49	1	23664
34	2020	0	6	2	0	1	1	0	52	2	22039
25	2020	0	6	1	1	2	1	0	21	2	12642
50	2018	1	16	4	1	1	1	0	4	2	962
44	2018	1	2	3	1	1	1	0	4	1	1171
25	2020	0	12	1	0	2	1	0	1	1	5056
43	2020	1	5	3	0	4	1	0	45	1	19538
30	2018	1	9	2	0	2	1	0	32	2	17546
35	2018	1	31	2	1	3	1	0	9	2	3963
30	2019	1	17	2	1	2	1	0	21	2	12747
30	2019	0	20	2	0	2	1	0	1	2	4807
18	2018	0	31	1	0	4	1	0	7	2	2576
30	2020	0	8	2	0	1	1	0	51	2	21814
21	2020	1	5	1	0	1	1	0	52	2	21957
16	2018	1	3	1	0	1	1	0	2	2	97
48	2020	0	12	4	0	4	1	0	45	2	19378
29	2018	1	8	2	1	4	1	0	43	2	20619
70	2020	1	2	4	1	2	1	0	21	2	12650
27	2020	1	2	2	1	4	1	0	43	2	21212
19	2018	1	14	1	0	4	1	0	45	2	18050
44	2018	1	3	3	0	2	1	0	32	2	17793
18	2019	1	3	1	0	2	1	0	32	2	17855
66	2020	0	6	4	1	1	1	0	4	1	1112
22	2020	1	2	1	0	1	1	0	68	2	24331
31	2018	1	5	2	1	4	1	0	43	2	20808
20	2018	1	13	1	1	3	1	0	69	2	25218
24	2018	1	6	1	0	1	1	0	73	2	26087
25	2020	0	4	1	1	2	1	0	21	2	12661
26	2018	1	3	2	0	1	1	0	52	1	22181
36	2019	1	4	3	0	2	1	0	32	1	17998
65	2018	1	3	4	0	1	1	0	53	2	22189
15	2018	0	25	1	0	1	1	0	60	1	24103
32	2019	0	16	2	0	4	1	0	7	2	2409
28	2018	0	33	2	0	2	1	0	1	2	4636
33	2018	1	7	2	1	2	1	0	21	1	12807
36	2019	0	21	3	1	2	1	0	49	1	23808
38	2020	0	9	3	0	1	1	0	73	1	26281
22	2020	1	2	1	0	1	1	0	51	2	21804
	2018	1	8		0	1	1	0	51	2	21853
22	2018	1	11	1	0	2	1	0	32	2	17497
35	2020	0	4	2	0	4	1	0	45	2	18968
34	2018	1	3	2	0	2	1	0	32	2	17636
35	2019	1	6	2	0	1	1	0	51	2	21751
19	2018	0	36	1	0	4	1	0	45	2	18977
20	2018	1	2	1	1	4	1	0	43	2	20847
38	2019	1	6	3	0	4	1	0	45	1	19690
36	2019	0	15	3	1	2	1	0	49	2	23627
28	2018	1	3	2	0	4	1	0	45	1	19477
25	2020	1	2	1	0	1	1	0	68	1	24359
44	2018	0	25	3	0	1	1	0	60	1	24105
47	2020	0	7	4	0	4	1	0	7	2	2928
26	2020	0	10	2	0	2	1	0	60	2	24712
40	2020	0	10	3	1	2	1	0	3	2	264
16	2019	1	2	1	1	2	1	0	21	2	12732
25	2020	0	4	1	0	4	1	0	45	2	18969
29	2018	1	12	2	0	4	1	0	7	1	3273
	2019	1	4		0	4	1	0	45	2	18377
37	2018	0	25	3	1	4	1	0	43	2	20906
40	2018	1	5	3	1	2	1	0	3	1	672
	2020	1	5		0	4	1	0	7	2	3094
	2020	0	12		0	4	1	0	45	1	19534
32	2019	0	17	2	0	2	1	0	1	2	4841
57	2018	1	10	4	0	1	1	0	73	1	26234
	2018	1	5		0	4	1	0	7	1	3200
40	2019	1	10	3	0	4	1	0	45	1	20216
35	2018	1	2	2	1	3	1	0	9	2	3890
66	2018	1	2	4	1	4	1	0	43	2	20797
20	2020	1	3	1	1	2	1	0	21	2	12630
65	2019	1	8	4	1	4	1	0	43	1	21547
31	2019	1	4	2	1	4	1	0	43	1	21561
56	2018	0	36	4	0	4	1	0	7	1	3282
20	2019	0	16	1	0	2	1	0	1	2	4853
20	2019	0	19	1	0	2	1	0	60	2	24557
25	2019	1	2	1	0	4	1	0	45	2	18861
25	2018	1	16	1	1	3	1	0	69	2	25439
	2020	1	2		0	1	1	0	51	2	21712
24	2018	1	2	1	1	4	1	0	43	2	20699
60	2018	1	19	4	0	2	1	0	60	1	24797
45	2020	1	6	3	0	4	1	0	45	1	19789
36	2019	0	18	3	1	2	1	0	49	2	23583
51	2020	0	6	4	1	2	1	0	3	1	621
	2019	1	3		1	2	1	0	49	2	23504
20	2020	0	9	1	1	2	1	0	3	2	280
36	2019	0	16	3	1	2	1	0	49	2	23604
32	2019	1	5	2	0	1	1	0	53	1	22243
30	2020	0	12	2	0	1	1	0	73	1	26269
15	2018	0	35	1	1	4	1	0	43	1	21387
31	2018	1	8	2	0	4	1	0	45	2	18995
32	2019	0	16	2	0	4	1	0	7	1	3620
22	2018	1	5	1	0	1	1	0	73	2	26113
45	2020	0	11	3	1	3	1	0	9	2	3719
21	2018	1	4	1	1	3	1	0	69	2	25578
43	2018	0	24	3	0	4	1	0	7	2	2464
52	2018	1	3	4	0	4	1	0	45	2	18266
40	2018	1	10	3	0	1	1	0	2	2	96
38	2020	0	4	3	0	2	1	0	32	2	17763
27	2019	0	14	2	0	2	1	0	60	1	24915
51	2018	0	24	4	0	4	1	0	7	1	3280
45	2018	1	2	3	0	4	1	0	45	2	18987
43	2018	0	30	3	1	3	1	0	69	1	25814
39	2020	0	6	3	1	3	1	0	69	2	25126
44	2018	1	11	3	0	4	1	0	45	1	19667
30	2020	0	10	2	1	1	1	0	4	2	792
37	2019	0	15	3	0	4	1	0	7	1	3624
61	2018	1	12	4	0	2	1	0	32	2	17495
26	2020	1	2	2	0	2	1	0	32	2	17674
35	2018	1	5	2	1	4	1	0	43	2	20815
45	2018	1	5	3	0	1	1	0	53	1	22214
33	2019	0	22	2	0	2	1	0	1	2	4793
65	2018	0	25	4	0	4	1	0	45	1	20131
30	2019	1	8	2	0	1	1	0	52	2	22105
40	2019	0	18	3	1	3	1	0	69	2	25581
38	2020	0	4	3	1	2	1	0	3	1	648
36	2019	0	15	3	1	2	1	0	49	1	23858
40	2020	1	6	3	0	1	1	0	52	2	21983
63	2018	1	4	4	1	4	1	0	43	2	20825
43	2018	1	10	3	0	4	1	0	45	2	19164
32	2019	1	2	2	1	1	1	0	4	1	1199
18	2018	1	4	1	0	4	1	0	45	2	19143
30	2018	1	2	2	1	3	1	0	69	1	25969
33	2018	1	3	2	1	2	1	0	49	1	23733
22	2018	0	24	1	0	2	1	0	60	2	24416
27	2018	0	30	2	0	2	1	0	1	2	4677
22	2018	1	15	1	1	2	1	0	3	2	387
25	2018	1	8	1	0	2	1	0	32	2	17541
30	2020	0	4	2	1	4	1	0	43	2	21348
28	2020	0	12	2	0	2	1	0	60	2	24683
26	2019	1	2	2	1	3	1	0	69	2	25459
25	2018	1	3	1	0	1	1	0	53	1	22234
30	2018	1	12	2	1	4	1	0	43	1	21411
25	2018	1	6	1	0	2	1	0	32	2	17590
28	2018	1	7	2	0	4	1	0	7	1	3299
31	2020	0	7	2	1	2	1	0	49	2	23246
40	2018	0	36	3	0	4	1	0	7	1	3429
31	2020	0	12	2	0	1	1	0	73	1	26268
52	2020	0	6	4	0	2	1	0	1	1	5074
28	2020	0	11	2	0	4	1	0	45	2	19389
31	2018	0	24	2	0	4	1	0	45	2	18063
30	2018	1	12	2	1	4	1	0	43	2	20643
19	2020	0	10	1	1	4	1	0	43	2	21241
23	2018	0	24	1	0	4	1	0	7	1	3305
40	2019	0	20	3	0	4	1	0	7	2	2973
51	2019	1	4	4	1	2	1	0	21	1	12942
30	2019	0	17	2	0	4	1	0	7	1	3583
47	2019	1	4	4	0	4	1	0	45	1	19770
36	2018	0	27	3	0	4	1	0	45	2	19144
28	2019	0	23	2	0	2	1	0	60	2	24511
34	2018	0	29	2	0	4	1	0	45	2	18153
23	2019	0	23	1	1	3	1	0	9	2	4017
45	2020	1	4	3	0	4	1	0	45	1	19965
33	2018	0	36	2	0	4	1	0	7	2	2733
52	2018	0	28	4	0	4	1	0	45	2	18473
42	2018	1	14	3	1	3	1	0	69	1	25847
28	2019	1	2	2	1	2	1	0	21	2	12704
46	2020	0	12	4	1	1	1	0	4	1	1070
33	2020	1	3	2	0	4	1	0	45	2	18236
18	2019	1	18	1	1	3	1	0	9	2	4179
54	2019	1	2	4	0	4	1	0	45	2	18222
36	2019	0	16	3	1	2	1	0	49	1	23847
40	2018	1	10	3	0	4	1	0	45	1	20092
36	2019	0	19	3	1	2	1	0	49	1	23811
28	2020	1	2	2	1	1	1	0	4	2	803
33	2020	0	9	2	0	4	1	0	7	2	3105
25	2020	0	6	1	1	2	1	0	3	2	320
19	2019	1	4	1	0	1	1	0	11	2	5134
25	2019	0	13	1	0	2	1	0	60	1	24917
77	2020	0	12	4	0	4	1	0	7	1	3486
33	2018	1	2	2	1	3	1	0	69	1	25974
23	2020	1	3	1	1	2	1	0	21	2	12638
23	2020	0	4	1	1	2	1	0	3	2	367
37	2018	1	5	3	0	4	1	0	45	1	20036
77	2018	0	31	4	0	4	1	0	7	1	3348
26	2018	1	4	2	0	1	1	0	2	2	86
39	2018	1	21	3	0	4	1	0	45	1	20102
28	2020	0	7	2	1	3	1	0	69	2	25118
17	2019	1	8	1	1	3	1	0	69	2	25481
40	2018	1	4	3	0	4	1	0	45	1	20086
40	2018	1	14	3	1	1	1	0	4	1	1175
24	2018	1	11	1	0	4	1	0	45	1	19784
30	2020	1	2	2	0	4	1	0	45	2	18921
30	2020	1	4	2	0	4	1	0	45	2	18313
21	2018	1	9	1	0	4	1	0	45	2	18668
47	2019	0	20	4	0	2	1	0	60	2	24550
31	2019	0	13	2	0	1	1	0	11	2	5155
26	2020	1	4	1	1	3	1	0	9	2	3804
38	2019	1	2	3	1	3	1	0	9	2	4254
30	2018	1	9	2	0	1	1	0	60	1	24049
40	2018	1	5	3	0	1	1	0	60	1	24079
38	2018	0	32	3	1	3	1	0	9	1	4470
20	2018	1	13	1	0	1	1	0	60	2	23879
	2020	0	7		0	4	1	0	45	1	20305
47	2018	1	6	4	1	2	1	0	49	2	23414
68	2018	1	4	4	1	4	1	0	43	2	20606
30	2018	1	2	2	0	4	1	0	7	2	2476
32	2018	1	3	2	0	1	1	0	73	2	26137
24	2019	1	3	1	1	2	1	0	21	1	12891
21	2018	1	2	1	1	2	1	0	3	2	411
25	2020	0	6	1	1	2	1	0	3	2	316
32	2018	0	35	2	0	4	1	0	45	1	19587
36	2019	0	17	3	0	4	1	0	7	2	2408
19	2018	1	2	1	1	4	1	0	43	2	20919
23	2020	0	6	1	1	2	1	0	3	2	317
52	2018	1	12	4	0	1	1	0	11	2	5089
15	2018	0	25	1	0	4	1	0	7	1	3188
52	2020	0	11	4	1	1	1	0	4	1	1082
22	2018	1	5	1	0	4	1	0	45	1	20040
21	2020	1	2	1	0	1	1	0	51	2	21840
28	2019	0	14	2	1	3	1	0	69	2	25641
26	2019	0	18	2	0	2	1	0	1	2	4827
30	2019	0	24	2	0	4	1	0	7	1	3459
30	2019	0	14	2	0	1	1	0	2	2	113
25	2020	1	2	1	0	4	1	0	45	2	18680
50	2020	0	9	4	1	4	1	0	43	1	21645
65	2018	1	15	4	1	2	1	0	49	2	23280
22	2018	1	2	1	0	4	1	0	45	1	20038
27	2018	1	2	2	1	2	1	0	21	2	12516
40	2018	1	10	3	0	2	1	0	32	2	17509
45	2018	0	32	3	0	4	1	0	7	1	3324
40	2018	0	28	3	0	4	1	0	7	2	2369
19	2019	1	2	1	1	4	1	0	43	2	20935
26	2018	0	36	2	0	4	1	0	7	2	2471
28	2018	1	3	2	1	4	1	0	43	2	20472
54	2018	0	36	4	0	4	1	0	45	1	19978
38	2020	0	4	3	0	4	1	0	45	2	18258
35	2018	1	2	2	0	4	1	0	45	1	19650
14	2018	1	16	1	0	2	1	0	60	1	24835
25	2020	0	5	1	1	4	1	0	43	2	21330
13	2018	1	2	1	0	1	1	0	45	2	20467
38	2020	0	12	3	0	4	1	0	7	1	3480
18	2019	1	3	1	0	2	1	0	32	2	17851
34	2018	1	2	2	0	4	1	0	45	1	19450
44	2019	0	22	3	0	1	1	0	51	1	21871
36	2019	1	5	3	1	2	1	0	49	2	23648
23	2020	1	3	1	1	2	1	0	3	2	226
30	2018	1	7	2	0	2	1	0	32	2	17571
27	2020	0	11	2	0	4	1	0	7	2	3058
48	2018	1	2	4	1	2	1	0	49	1	23742
38	2019	0	24	3	0	4	1	0	45	1	20140
24	2020	1	2	1	0	4	1	0	7	2	3107
18	2018	1	7	1	0	1	1	0	60	2	23955
32	2018	0	36	2	1	3	1	0	69	2	25200
	2019	1	8		0	4	1	0	45	1	19908
50	2019	0	19	4	0	4	1	0	7	1	3547
36	2018	0	36	3	0	4	1	0	7	2	2676
56	2018	1	6	4	1	2	1	0	3	1	681
42	2018	1	10	3	0	2	1	0	60	2	24472
15	2020	0	10	1	0	2	1	0	1	2	4899
33	2020	1	2	2	1	3	1	0	9	1	4385
26	2020	0	6	2	1	3	1	0	9	2	3855
30	2019	1	3	2	1	3	1	0	69	2	25472
54	2019	0	14	4	1	3	1	0	9	1	4553
25	2018	0	29	1	0	2	1	0	1	2	4687
40	2019	1	2	3	0	4	1	0	45	1	19727
27	2020	0	5	2	1	3	1	0	9	2	3859
53	2019	1	5	4	1	1	1	0	4	1	1202
38	2018	0	36	3	0	4	1	0	7	2	2708
35	2018	1	7	2	1	2	1	0	3	2	503
32	2019	0	23	2	0	4	1	0	7	2	2795
31	2018	1	4	2	0	4	1	0	45	1	19643
27	2018	1	4	2	0	4	1	0	45	2	18159
38	2018	1	2	3	0	2	1	0	1	2	4615
25	2019	0	15	1	0	1	1	0	11	2	5152
19	2020	0	5	1	0	4	1	0	45	1	19967
32	2020	0	8	2	1	2	1	0	49	2	23227
52	2019	0	14	4	1	3	1	0	69	1	25958
	2019	1	2		0	4	1	0	7	1	3259
56	2020	0	11	4	0	2	1	0	32	2	17670
35	2019	0	14	2	0	4	1	0	45	1	20244
44	2020	0	11	3	1	2	1	0	3	2	221
45	2020	0	9	3	0	4	1	0	45	1	19960
26	2019	1	17	2	0	1	1	0	2	2	50
35	2020	0	12	2	1	4	1	0	43	2	21166
40	2018	1	2	3	0	4	1	0	45	1	20013
27	2019	0	16	2	0	2	1	0	60	2	24636
22	2018	1	4	1	0	4	1	0	45	2	19189
20	2018	1	10	1	1	4	1	0	43	2	20636
26	2018	1	5	2	0	1	1	0	60	2	23978
29	2018	1	3	2	0	4	1	0	45	2	18091
25	2018	0	30	1	0	4	1	0	45	2	18659
25	2018	1	6	1	0	2	1	0	32	2	17585
47	2019	1	2	4	0	1	1	0	51	2	21728
34	2020	1	7	2	1	4	1	0	43	2	21200
49	2020	0	7	4	0	4	1	0	7	2	3129
23	2018	1	7	1	1	2	1	0	3	2	535
30	2020	0	7	2	0	2	1	0	1	2	4922
25	2019	0	14	1	1	3	1	0	69	2	25657
50	2018	1	9	4	1	3	1	0	9	2	3893
60	2020	0	4	4	1	1	1	0	4	1	1146
40	2020	0	10	3	0	4	1	0	7	2	2888
23	2018	1	5	1	0	4	1	0	45	2	19185
24	2019	1	5	1	1	3	1	0	69	2	25588
24	2018	1	4	1	1	2	1	0	21	2	12542
32	2020	0	4	2	0	4	1	0	45	2	18971
40	2020	0	4	3	1	1	1	0	4	2	895
26	2020	0	11	2	1	2	1	0	21	2	12585
30	2018	1	10	2	1	2	1	0	3	2	444
30	2019	1	18	2	0	4	1	0	45	2	18539
30	2020	0	5	2	1	2	1	0	3	2	334
24	2019	0	19	1	0	2	1	0	1	2	4817
26	2018	1	9	2	1	3	1	0	9	2	3962
52	2019	0	24	4	0	4	1	0	7	2	2769
59	2019	1	2	4	0	4	1	0	45	1	20233
40	2018	0	24	3	0	2	1	0	60	2	24413
35	2019	0	24	2	0	4	1	0	45	2	19198
22	2018	1	8	1	0	1	1	0	60	2	23945
39	2018	1	2	3	1	2	1	0	3	1	668
50	2020	0	10	4	1	1	1	0	4	1	1095
40	2018	1	4	3	0	4	1	0	45	1	19857
26	2018	1	2	2	0	4	1	0	45	2	19133
24	2020	0	8	1	1	4	1	0	43	2	21265
68	2020	0	9	4	0	1	1	0	68	2	24320
35	2020	0	5	2	0	4	1	0	45	2	19423
39	2018	1	16	3	0	4	1	0	45	1	20073
29	2019	0	17	2	0	2	1	0	1	2	4842
	2019	1	2		0	4	1	0	45	2	18878
39	2019	0	20	3	0	4	1	0	7	2	2912
57	2018	1	14	4	0	4	1	0	7	1	3300
18	2018	1	5	1	0	4	1	0	45	1	19980
40	2018	1	7	3	0	1	1	0	60	2	23950
45	2019	1	2	3	0	4	1	0	45	1	20252
59	2018	1	6	4	0	2	1	0	32	1	17909
27	2018	1	2	2	0	4	1	0	45	1	20134
56	2020	1	2	4	0	1	1	0	11	2	5176
49	2018	1	6	4	0	1	1	0	60	1	24065
35	2019	0	21	2	0	4	1	0	45	2	19262
26	2018	1	9	2	0	2	1	0	32	2	17513
40	2019	1	2	3	1	3	1	0	9	2	4274
29	2020	0	7	2	0	4	1	0	45	2	19416
40	2018	1	2	3	1	3	1	0	9	1	4449
37	2019	0	17	3	0	4	1	0	7	1	3586
47	2020	0	7	4	1	1	1	0	4	2	884
36	2019	0	24	3	1	4	1	0	43	1	21536
37	2018	1	14	3	0	4	1	0	45	1	20056
50	2019	1	3	4	1	1	1	0	4	2	1054
26	2020	0	12	2	1	3	1	0	69	2	25032
53	2020	0	5	4	1	4	1	0	43	1	21679
23	2018	1	26	1	0	4	1	0	45	2	19037
42	2019	1	4	3	0	4	1	0	45	1	19714
41	2020	0	4	3	1	2	1	0	3	1	644
37	2019	1	8	3	0	1	1	0	53	1	22240
45	2019	0	18	3	0	4	1	0	45	1	20210
41	2019	1	11	3	0	4	1	0	45	1	19890
35	2020	0	11	2	1	3	1	0	69	2	25040
34	2018	1	2	2	1	4	1	0	43	2	20512
35	2018	0	25	2	1	2	1	0	21	2	12573
25	2018	1	8	1	0	1	1	0	53	1	22235
40	2019	1	8	3	0	4	1	0	45	2	18578
65	2018	1	10	4	0	4	1	0	45	1	20015
	2019	1	2		1	2	1	0	49	2	23595
25	2018	0	27	1	0	4	1	0	7	2	2678
34	2020	0	9	2	1	3	1	0	9	1	4401
39	2018	0	34	3	0	4	1	0	7	2	2538
37	2018	1	2	3	0	1	1	0	60	1	24097
45	2020	0	11	3	0	4	1	0	45	1	19533
55	2018	0	24	4	0	2	1	0	60	2	24457
53	2018	1	11	4	0	1	1	0	60	1	24034
55	2018	1	2	4	1	3	1	0	9	1	4447
48	2018	0	33	4	0	4	1	0	7	1	3317
41	2020	0	4	3	0	2	1	0	1	1	5085
31	2019	0	21	2	0	4	1	0	7	2	2817
32	2018	1	7	2	1	2	1	0	21	1	12812
24	2018	1	8	1	1	2	1	0	3	2	377
24	2018	1	13	1	0	1	1	0	7	2	2313
24	2020	0	12	1	0	2	1	0	1	2	4880
35	2018	1	13	2	0	2	1	0	1	2	4596
32	2018	1	5	2	0	4	1	0	45	2	18065
36	2018	0	27	3	0	4	1	0	7	1	3407
40	2019	0	23	3	0	2	1	0	60	1	24868
74	2019	0	15	4	0	4	1	0	7	1	3625
40	2019	1	7	3	1	4	1	0	43	2	20471
50	2020	0	11	4	0	2	1	0	32	2	17675
28	2018	1	2	2	1	4	1	0	43	2	20844
68	2018	1	2	4	0	4	1	0	45	2	18785
26	2020	1	2	2	1	3	1	0	69	2	25134
17	2019	0	15	1	0	4	1	0	7	2	3026
36	2019	1	4	3	0	4	1	0	45	2	18874
32	2018	1	3	2	0	2	1	0	1	2	4586
57	2018	1	2	4	0	4	1	0	45	1	19449
25	2020	1	2	1	1	4	1	0	43	2	21174
52	2019	0	17	4	1	3	1	0	69	1	25921
54	2020	0	8	4	1	2	1	0	21	1	12865
32	2018	0	27	2	0	4	1	0	45	2	18488
42	2018	0	29	3	0	2	1	0	1	1	4983
24	2018	1	11	1	0	2	1	0	32	2	17472
60	2020	1	2	4	0	4	1	0	45	1	19535
61	2019	0	24	4	0	4	1	0	7	2	2794
18	2020	0	6	1	0	2	1	0	32	2	17737
50	2020	0	5	4	0	4	1	0	45	2	18364
53	2018	0	33	4	0	4	1	0	45	2	18406
28	2018	0	34	2	0	4	1	0	7	2	2552
27	2018	0	24	2	0	2	1	0	60	2	24419
22	2020	0	4	1	1	2	1	0	3	2	362
62	2019	0	21	4	1	2	1	0	21	2	12665
26	2020	0	5	2	0	2	1	0	32	2	17748
14	2020	0	10	1	0	4	1	0	45	2	18942
50	2018	0	25	4	0	4	1	0	45	2	18181
26	2018	1	2	2	1	1	1	0	4	2	1016
19	2020	0	10	1	1	3	1	0	69	2	25084
40	2019	1	16	3	1	2	1	0	21	2	12677
22	2020	1	2	1	1	2	1	0	49	2	23206
20	2020	0	11	1	1	4	1	0	43	2	21204
22	2019	1	6	1	1	3	1	0	69	1	25863
63	2020	0	11	4	0	4	1	0	7	1	3513
32	2018	1	8	2	1	2	1	0	49	1	23711
36	2019	0	17	3	1	2	1	0	49	1	23835
30	2018	1	3	2	0	4	1	0	45	2	18098
25	2020	0	11	1	0	4	1	0	7	2	3069
23	2019	1	6	1	0	2	1	0	32	2	17840
21	2019	0	19	1	1	3	1	0	69	2	25548
27	2019	0	23	2	0	2	1	0	1	2	4779
25	2018	0	26	1	0	4	1	0	45	2	19172
44	2018	1	7	3	0	1	1	0	60	2	23962
35	2020	1	2	2	0	1	1	0	2	2	126
23	2020	1	5	1	1	3	1	0	69	2	25073
	2018	0	28		0	4	1	0	7	1	3376
33	2018	1	2	2	1	4	1	0	43	2	20545
30	2019	0	22	2	0	4	1	0	7	2	2797
53	2018	1	9	4	0	1	1	0	73	2	26063
43	2020	0	5	3	1	3	1	0	9	2	3884
61	2018	1	6	4	1	3	1	0	9	1	4461
63	2020	1	4	4	0	4	1	0	45	2	18039
23	2018	1	6	1	0	4	1	0	45	1	20058
50	2018	0	33	4	1	3	1	0	69	2	25259
25	2018	1	6	1	1	2	1	0	3	2	447
30	2019	0	15	2	1	4	1	0	43	2	21102
45	2018	0	24	3	0	2	1	0	60	1	24788
22	2020	1	2	1	0	1	1	0	2	2	131
33	2018	1	8	2	1	1	1	0	4	1	1184
60	2020	0	4	4	0	4	1	0	45	1	19567
42	2020	0	7	3	1	2	1	0	3	1	616
22	2018	0	25	1	0	4	1	0	45	2	18518
36	2019	1	18	3	1	2	1	0	49	2	23477
42	2018	1	6	3	0	2	1	0	32	1	17907
44	2020	0	4	3	0	4	1	0	7	2	2951
49	2020	1	2	4	1	3	1	0	9	2	3730
49	2019	0	23	4	1	3	1	0	69	1	25876
25	2019	1	7	1	0	4	1	0	45	2	19306
34	2018	1	4	2	1	4	1	0	43	1	21470
27	2020	0	12	2	1	1	1	0	4	2	757
27	2019	0	23	2	0	4	1	0	7	2	2790
21	2019	0	15	1	1	3	1	0	69	2	25638
61	2020	0	7	4	0	1	1	0	73	1	26283
63	2018	1	8	4	0	4	1	0	45	1	19982
23	2020	1	8	1	1	3	1	0	9	2	3809
26	2020	0	12	2	1	1	1	0	4	2	768
53	2019	0	17	4	0	4	1	0	7	1	3601
27	2019	0	18	2	0	4	1	0	7	2	2930
35	2018	0	24	2	0	2	1	0	60	1	24855
29	2018	1	11	2	1	3	1	0	69	2	25246
32	2018	1	10	2	0	4	1	0	45	2	19039
22	2018	1	3	1	0	4	1	0	45	1	20026
33	2019	0	20	2	1	2	1	0	21	1	12901
27	2019	1	3	2	1	2	1	0	21	2	12759
56	2018	0	31	4	0	4	1	0	45	1	20054
31	2019	1	10	2	1	3	1	0	69	2	25598
28	2018	1	2	2	1	2	1	0	49	2	23361
24	2018	1	2	1	0	1	1	0	45	2	20396
38	2020	0	11	3	0	4	1	0	45	2	19385
23	2018	1	3	1	0	4	1	0	45	2	19036
24	2020	0	10	1	1	2	1	0	49	2	23196
48	2018	1	12	4	0	2	1	0	32	1	17867
42	2019	0	18	3	1	3	1	0	69	2	25567
35	2020	0	12	2	1	2	1	0	3	2	203
65	2019	1	4	4	0	4	1	0	45	2	18915
29	2018	1	6	2	0	4	1	0	45	2	18220
35	2018	1	10	2	0	2	1	0	60	1	24787
22	2018	1	7	1	0	1	1	0	73	2	26079
35	2018	1	11	2	0	1	1	0	73	1	26232
23	2019	1	4	1	1	3	1	0	9	2	4199
43	2019	1	2	3	0	4	1	0	45	2	19295
35	2020	0	5	2	0	4	1	0	7	2	2860
25	2018	1	12	1	0	1	1	0	60	1	24022
	2018	0	24		0	4	1	0	45	2	18031
18	2018	1	5	1	0	1	1	0	73	2	26067
26	2018	0	27	2	1	2	1	0	49	1	23764
28	2020	0	5	2	0	2	1	0	60	2	24766
70	2019	0	20	4	0	2	1	0	1	1	5030
25	2018	1	5	1	0	2	1	0	60	1	24807
56	2018	0	36	4	0	4	1	0	7	2	2650
40	2018	0	34	3	1	3	1	0	9	2	3891
40	2020	0	10	3	0	2	1	0	32	1	17944
33	2020	0	8	2	0	4	1	0	7	2	2913
62	2018	1	4	4	0	4	1	0	45	1	19481
30	2020	0	9	2	0	4	1	0	7	2	3106
52	2020	0	10	4	1	2	1	0	3	2	260
32	2018	0	27	2	1	2	1	0	21	2	12544
30	2018	0	30	2	0	4	1	0	7	2	2631
40	2018	1	13	3	0	4	1	0	45	1	19456
18	2018	1	9	1	1	2	1	0	3	2	405
25	2018	0	23	1	1	3	1	0	69	2	25482
27	2020	0	8	2	0	1	1	0	67	2	24294
38	2018	1	11	3	0	2	1	0	32	1	17872
28	2020	0	5	2	1	2	1	0	3	2	342
51	2018	1	5	4	1	4	1	0	43	1	21458
19	2018	1	6	1	0	1	1	0	2	2	61
43	2019	0	16	3	1	2	1	0	21	1	12923
24	2020	0	5	1	0	4	1	0	45	2	18362
48	2018	1	19	4	1	3	1	0	69	2	25534
40	2018	1	5	3	1	3	1	0	69	2	25350
21	2018	0	24	1	0	4	1	0	45	2	18088
58	2019	0	24	4	0	2	1	0	1	2	4758
38	2019	1	2	3	0	4	1	0	45	2	19214
51	2019	1	2	4	0	1	1	0	52	2	22106
23	2020	0	4	1	0	1	1	0	52	1	22163
37	2019	0	22	3	0	2	1	0	60	1	24877
29	2019	0	17	2	0	4	1	0	45	2	19314
23	2018	1	7	1	0	4	1	0	7	2	2489
26	2019	1	3	2	1	4	1	0	43	2	21135
48	2018	1	5	4	0	4	1	0	7	1	3271
20	2018	1	3	1	0	2	1	0	32	2	17650
13	2018	0	34	1	0	4	1	0	7	2	2327
40	2018	1	24	3	0	4	1	0	45	1	19462
24	2020	0	7	1	0	1	1	0	67	1	24302
48	2018	0	27	4	0	4	1	0	7	2	2666
26	2019	1	6	2	1	4	1	0	43	2	20944
39	2019	0	19	3	1	3	1	0	69	1	25905
27	2020	1	2	2	1	4	1	0	43	2	21257
30	2018	1	7	2	0	4	1	0	45	1	19855
38	2020	0	10	3	0	4	1	0	45	1	19955
47	2018	1	5	4	0	1	1	0	60	1	24074
35	2019	0	15	2	0	4	1	0	45	2	18895
45	2018	1	4	3	0	2	1	0	60	1	24875
36	2019	0	14	3	1	2	1	0	49	2	23637
33	2020	1	5	2	1	3	1	0	9	2	3716
27	2019	1	2	2	1	1	1	0	4	2	1052
24	2018	1	2	1	0	1	1	0	45	2	20427
28	2019	1	8	2	0	2	1	0	60	2	24576
28	2018	1	16	2	0	4	1	0	45	2	19028
26	2020	0	8	2	1	4	1	0	43	2	21266
50	2019	0	14	4	0	2	1	0	1	2	4867
45	2020	1	7	3	0	4	1	0	45	1	19958
43	2018	1	2	3	0	4	1	0	45	1	20070
21	2018	0	19	1	1	3	1	0	69	2	25557
37	2018	1	10	3	0	4	1	0	7	2	2684
38	2018	1	8	3	0	2	1	0	32	2	17556
	2019	1	2		0	1	1	0	51	1	21894
53	2018	1	2	4	1	3	1	0	9	1	4471
32	2019	1	3	2	1	2	1	0	21	1	12893
21	2019	1	5	1	1	3	1	0	69	2	25503
38	2020	0	12	3	0	1	1	0	51	1	21897
19	2018	1	25	1	1	2	1	0	49	2	23309
26	2020	1	7	2	0	1	1	0	73	2	26157
32	2019	1	5	2	0	4	1	0	45	2	19344
55	2018	1	2	4	0	4	1	0	45	1	19834
28	2018	1	2	2	0	1	1	0	45	2	20460
32	2018	1	2	2	0	1	1	0	45	2	20436
30	2020	0	5	2	1	1	1	0	4	2	879
25	2018	1	7	1	1	3	1	0	9	2	4111
40	2020	0	10	3	1	2	1	0	49	2	23201
26	2020	0	7	2	1	1	1	0	4	2	829
30	2020	0	10	2	1	4	1	0	43	2	21203
28	2020	1	2	2	0	1	1	0	52	2	21971
40	2019	0	20	3	0	2	1	0	60	1	24886
36	2018	0	31	3	0	4	1	0	7	2	2618
26	2018	1	6	2	1	1	1	0	4	2	933
32	2019	0	15	2	1	4	1	0	43	1	21596
38	2020	0	5	3	1	3	1	0	9	2	3734
28	2020	0	11	2	0	2	1	0	32	2	17668
46	2018	1	6	4	1	4	1	0	43	1	21456
37	2020	0	9	3	0	4	1	0	45	2	19403
27	2018	0	19	2	1	3	1	0	69	2	25547
39	2018	0	31	3	0	4	1	0	7	2	2600
22	2019	0	13	1	0	4	1	0	45	1	20264
54	2018	1	2	4	0	1	1	0	2	2	10
18	2018	1	3	1	0	2	1	0	1	2	4747
22	2018	0	33	1	0	2	1	0	1	2	4632
36	2018	1	17	3	1	3	1	0	69	2	25355
	2018	0	28		0	4	1	0	7	2	2648
22	2018	1	5	1	1	2	1	0	49	2	23348
21	2019	0	22	1	0	2	1	0	1	2	4795
23	2018	1	11	1	0	1	1	0	60	2	23922
40	2020	1	4	3	0	1	1	0	51	2	21779
40	2019	1	11	3	1	3	1	0	9	2	4264
40	2018	1	8	3	1	3	1	0	69	1	25818
28	2018	1	4	2	1	2	1	0	3	2	458
35	2020	1	9	2	0	4	1	0	45	1	20281
32	2020	1	5	2	1	2	1	0	3	2	247
15	2018	1	4	1	0	4	1	0	45	2	18615
32	2020	0	7	2	1	3	1	0	9	2	3850
26	2019	1	4	2	1	3	1	0	69	2	25489
20	2019	0	16	1	0	4	1	0	7	2	3006
27	2020	0	5	2	1	2	1	0	21	2	12649
25	2020	0	9	1	0	1	1	0	52	2	22004
45	2019	0	20	3	0	4	1	0	45	1	19721
18	2020	0	4	1	1	4	1	0	43	2	21369
34	2018	1	25	2	1	4	1	0	43	2	20579
24	2020	0	11	1	1	1	1	0	4	2	770
35	2020	0	5	2	0	2	1	0	32	2	17742
33	2019	0	16	2	1	3	1	0	9	2	4360
48	2019	1	2	4	0	4	1	0	45	1	19700
21	2020	1	4	1	1	3	1	0	69	1	25749
50	2020	1	2	4	1	4	1	0	43	1	21612
33	2020	1	4	2	0	1	1	0	73	1	26261
70	2019	0	15	4	0	4	1	0	7	1	3621
45	2018	0	34	3	1	3	1	0	9	1	4557
45	2020	1	4	3	0	4	1	0	45	1	19814
66	2019	0	19	4	0	4	1	0	7	2	2895
23	2018	1	9	1	1	3	1	0	9	2	4058
38	2019	1	6	3	0	4	1	0	45	1	20183
30	2018	1	13	2	1	1	1	0	4	2	918
43	2019	0	18	3	0	2	1	0	1	1	5036
55	2018	1	8	4	0	1	1	0	60	2	23946
41	2018	1	2	3	0	1	1	0	73	1	26254
23	2019	0	15	1	1	3	1	0	69	2	25636
20	2018	0	32	1	1	2	1	0	21	2	12502
25	2020	0	10	1	0	4	1	0	45	2	19401
31	2020	1	4	2	0	4	1	0	45	1	19805
60	2020	0	8	4	0	4	1	0	7	2	2914
38	2020	0	9	3	0	2	1	0	1	1	5067
29	2018	1	4	2	0	4	1	0	45	1	19748
45	2019	0	16	3	0	2	1	0	60	2	24628
42	2019	0	17	3	0	2	1	0	60	2	24610
40	2019	1	2	3	0	4	1	0	45	2	18229
25	2018	1	2	1	0	1	1	0	45	2	20410
31	2018	1	2	2	0	4	1	0	45	1	19764
31	2019	0	23	2	0	1	1	0	51	1	21874
23	2020	0	12	1	0	4	1	0	7	2	2861
60	2018	1	4	4	1	2	1	0	49	1	23761
23	2019	0	16	1	1	3	1	0	69	2	25619
60	2020	0	11	4	1	2	1	0	3	2	223
	2018	0	27		0	4	1	0	7	2	2591
34	2019	0	23	2	0	4	1	0	45	1	19880
22	2020	0	7	1	1	3	1	0	9	2	3851
53	2018	1	3	4	1	1	1	0	4	1	1187
58	2020	1	2	4	0	1	1	0	51	1	21910
25	2018	1	3	1	0	1	1	0	2	2	9
49	2018	1	7	4	1	2	1	0	49	1	23762
20	2018	1	2	1	0	4	1	0	45	2	18649
30	2018	1	3	2	0	1	1	0	45	1	20392
30	2019	0	23	2	0	2	1	0	1	2	4767
35	2019	1	2	2	1	1	1	0	4	2	1040
35	2020	0	10	2	0	4	1	0	7	1	3638
20	2019	0	24	1	0	4	1	0	7	2	2742
32	2020	0	12	2	0	4	1	0	7	1	3639
59	2018	1	2	4	1	2	1	0	3	2	511
44	2020	0	7	3	1	2	1	0	49	1	23686
29	2018	1	2	2	1	4	1	0	43	2	20681
39	2018	1	9	3	1	4	1	0	43	2	20657
34	2019	1	2	2	1	1	1	0	4	2	1003
47	2019	1	8	4	0	2	1	0	60	2	24490
19	2018	1	11	1	0	4	1	0	45	1	19977
21	2018	0	30	1	1	2	1	0	49	2	23357
22	2020	0	9	1	1	2	1	0	3	2	288
40	2018	0	32	3	0	2	1	0	1	2	4646
35	2020	0	5	2	0	2	1	0	1	1	5079
33	2020	0	4	2	1	1	1	0	4	2	901
27	2018	0	29	2	0	4	1	0	7	2	2651
42	2019	1	4	3	1	4	1	0	43	1	21540
30	2018	0	24	2	0	1	1	0	51	2	21714
47	2018	1	27	4	1	4	1	0	43	2	20665
25	2018	0	30	1	1	2	1	0	21	2	12513
55	2019	0	22	4	0	4	1	0	7	1	3475
35	2019	1	2	2	0	4	1	0	45	1	19521
40	2018	1	5	3	0	4	1	0	45	2	18389
38	2019	0	16	3	1	4	1	0	43	1	21589
	2018	0	30		0	4	1	0	7	1	3213
35	2018	0	33	2	0	4	1	0	7	2	2530
26	2020	0	6	2	1	3	1	0	9	2	3777
50	2019	0	17	4	0	2	1	0	1	2	4848
40	2020	1	4	3	0	4	1	0	45	2	18235
50	2020	0	9	4	1	1	1	0	4	2	805
45	2018	1	11	3	1	3	1	0	69	1	25793
22	2018	1	10	1	1	2	1	0	49	2	23306
29	2019	0	19	2	1	3	1	0	9	2	4222
34	2018	1	12	2	0	4	1	0	45	1	19986
43	2020	0	12	3	0	4	1	0	45	2	19375
17	2019	1	7	1	0	4	1	0	45	2	18536
24	2020	0	10	1	1	3	1	0	69	1	25720
18	2020	1	2	1	1	4	1	0	43	2	21243
23	2020	0	11	1	0	4	1	0	45	2	18926
30	2020	0	10	2	1	3	1	0	69	2	25089
50	2018	0	33	4	0	4	1	0	7	1	3321
36	2019	0	24	3	0	2	1	0	60	2	24499
37	2019	0	18	3	1	3	1	0	9	1	4535
35	2020	1	2	2	1	3	1	0	69	1	25762
32	2018	0	31	2	1	2	1	0	21	2	12508
23	2020	0	10	1	0	4	1	0	45	2	18319
36	2019	0	19	3	1	2	1	0	49	2	23562
34	2018	1	2	2	0	1	1	0	7	2	2307
36	2019	0	22	3	0	4	1	0	45	2	18127
28	2019	0	23	2	0	4	1	0	45	2	18548
45	2020	0	6	3	0	2	1	0	60	2	24755
41	2019	0	18	3	0	4	1	0	7	2	2993
25	2018	0	32	1	1	3	1	0	9	2	4110
46	2019	0	23	4	0	4	1	0	7	2	2800
44	2020	0	5	3	1	3	1	0	69	1	25752
30	2018	0	24	2	0	2	1	0	60	2	24429
46	2018	1	6	4	0	1	1	0	60	2	23969
41	2019	0	23	3	0	4	1	0	45	1	19699
62	2018	0	29	4	1	2	1	0	49	2	23369
30	2018	1	6	2	0	1	1	0	2	2	73
65	2020	0	12	4	0	1	1	0	68	2	24306
40	2019	1	5	3	1	4	1	0	43	1	21594
29	2020	0	4	2	0	2	1	0	32	2	17754
25	2019	0	23	1	0	1	1	0	2	2	49
29	2018	1	17	2	1	2	1	0	21	2	12567
25	2020	0	5	1	1	2	1	0	21	2	12635
25	2018	0	24	1	0	2	1	0	60	1	24791
62	2020	0	12	4	0	4	1	0	45	1	19941
21	2018	0	26	1	1	2	1	0	49	1	23768
24	2020	0	10	1	0	4	1	0	45	2	19396
52	2020	0	11	4	1	1	1	0	4	2	771
42	2018	1	7	3	0	4	1	0	45	2	18108
31	2018	0	24	2	0	2	1	0	60	2	24466
30	2020	0	4	2	0	2	1	0	1	2	4938
30	2020	0	9	2	0	1	1	0	52	2	22001
31	2019	0	20	2	1	2	1	0	21	2	12742
53	2019	1	14	4	0	1	1	0	51	2	21724
23	2018	1	15	1	1	3	1	0	9	2	4099
35	2019	1	3	2	1	2	1	0	3	2	526
52	2018	1	23	4	1	4	1	0	43	2	20704
40	2020	1	2	3	0	1	1	0	73	1	26276
25	2019	0	18	1	1	3	1	0	9	2	4348
30	2019	1	2	2	0	4	1	0	45	2	19312
32	2018	1	5	2	0	4	1	0	45	1	20020
35	2018	0	23	2	1	3	1	0	69	1	25871
48	2020	0	7	4	0	4	1	0	45	2	18356
47	2019	1	4	4	1	4	1	0	43	1	21539
58	2020	0	4	4	0	4	1	0	7	1	3659
40	2020	0	9	3	0	4	1	0	45	1	20298
53	2019	1	2	4	0	4	1	0	45	1	19707
40	2018	1	3	3	1	3	1	0	69	2	25349
62	2020	0	4	4	0	4	1	0	45	1	19976
36	2019	0	14	3	1	2	1	0	49	2	23631
37	2018	1	8	3	0	2	1	0	32	2	17819
30	2018	1	4	2	0	1	1	0	73	2	26016
35	2018	0	24	2	0	2	1	0	60	1	24800
67	2019	1	5	4	1	1	1	0	4	1	1208
30	2018	1	7	2	0	1	1	0	73	2	26017
40	2018	1	8	3	0	1	1	0	60	1	24056
34	2020	0	7	2	0	1	1	0	11	2	5181
51	2018	1	2	4	0	4	1	0	45	1	19766
25	2018	1	5	1	0	1	1	0	73	1	26240
61	2018	1	3	4	1	2	1	0	3	1	701
54	2020	0	4	4	1	2	1	0	3	2	348
18	2018	1	13	1	0	4	1	0	7	2	2615
48	2019	0	24	4	0	4	1	0	7	1	3471
42	2019	0	21	3	0	1	1	0	51	2	21747
46	2018	1	11	4	1	4	1	0	43	1	21478
28	2018	1	4	2	1	4	1	0	43	2	20827
36	2019	0	18	3	1	2	1	0	49	1	23830
[truncated: 24,291 more rows]
