# Supplementary material for: Retention in care among people living with HIV in the national antiretroviral therapy programme in Guinea: A retrospective cohort analysis
Source: PLOS Glob Public Health. 2023 May 16;3(5):e0000970. doi: 10.1371/journal.pgph.0000970 (PMC10187925; doi:10.1371/journal.pgph.0000970)
Supplement: S1 Data — (ZIP) [file pgph.0000970.s002.zip › README.txt]

 There are two files in this research project.

LTFU file corresponds to the general cohort. The variable LTFU defines the outcome of interest 
(Lost-to-follow up). The variable st_mes indicates in months the lenght of follow-up. 
The REC file corresponds to the sub-cohort of LTFU which have been followed-up during the study period
to ascertain whether they have returned to care or not. The variabel REC defines whethera
subject returned to the cohort or not. 

For descriptive analysis just tabulate the different variables under study.

For longitudinal analysis use the st_time variable as time-at-risk and the outcome of interest
(ltfu or rec), as appropiate, using Kaplan-meier projections and Cox regression for univariate
and multivariate analysis, adjusted by clustering effect of facilities using the variable code_site_final
as definition of clusters (facilities). 

Data was analyzed using Stata 14.0, but the txt format allows to transform it in any suitable
format for analysis. 
