# Supplementary material for: Retention in care among people living with HIV in the national antiretroviral therapy programme in Guinea: A retrospective cohort analysis
Source: PLOS Glob Public Health. 2023 May 16;3(5):e0000970. doi: 10.1371/journal.pgph.0000970 (PMC10187925; doi:10.1371/journal.pgph.0000970)
Supplement: S1 Data — (ZIP) [file pgph.0000970.s002.zip › Variable_dictionary_Plos.txt]

age_initiation	Age at initiation of AR	Numeric	Continuous
year_initiation	Year of ARV initiation	Numeric
ltfu	Had an LTFU event	Numeric	Categorical	0=No	1=Yes
st_mes	Time of follow-up in months	Numeric	Continuous
age_cat	Age at initiation categorized	Numeric	Categorical	1=13-25	2=26-35	3=36-45	4>45
site_ong	Site supported by an ONG	Numeric	Categorical	0=No	1=Yes
site_size	Size of the facility	Numeric	Categorical	1= IQR 0-25	2=IQR 25-50	3=IQR 50-75	4=IQR 75-100
region	Region of follow-up	Numeric	Categorical	1=Conakry	2=Boké	3=Fahranah	4=Kankan	5=Kindia	6=Labé	7=Mamou	8=Nzérékoré
out_conakry	Urban area vs. Inner country	Numeric	Categorical	0=Urban	1=Inner country
code_site_final	Code of facilities	Text encoded
sex	sex	Numeric	Categorical	1=Males	2=Females
num	Registry identification	Numeric	Continuous
rec	reengagement to care	Numeric	Categorical	0=No	1=Yes
