# Supplementary material for: Retention in care among people living with HIV in the national antiretroviral therapy programme in Guinea: A retrospective cohort analysis
Source: PLOS Glob Public Health. 2023 May 16;3(5):e0000970. doi: 10.1371/journal.pgph.0000970 (PMC10187925; doi:10.1371/journal.pgph.0000970)
Supplement: S1 Data — (ZIP) [file pgph.0000970.s002.zip › Guinea_ARV_REC.txt]

age_initiation	year_initiation	rec	st_mes	age_cat	region	sex	out_conakry	site_size	site_ong	code_site_final	num
30	2018	1	4	2	2	2	1	1	0	13	1869
35	2018	0	22	3	1	2	0	4	1	43	11643
30	2018	0	12	2	3	2	1	1	0	36	7416
40	2018	0	19	3	6	1	1	2	0	39	8857
22	2018	1	3	1	7	2	1	1	0	42	9321
38	2018	1	4	3	4	2	1	3	0	30	6110
25	2018	0	31	2	8	2	1	3	1	10	4165
21	2018	0	8	1	1	2	0	1	0	11	1751
40	2018	0	18	3	1	2	0	3	1	69	14087
38	2018	0	31	3	1	2	0	3	1	9	1533
55	2018	1	3	4	5	2	1	3	0	16	3147
32	2018	1	2	2	1	1	0	3	1	69	14334
38	2018	1	12	3	8	1	1	3	1	10	4675
30	2018	1	4	2	5	2	1	4	0	14	2089
20	2018	1	13	1	5	2	1	3	0	16	3059
75	2018	0	23	4	2	1	1	2	0	22	5138
45	2018	0	24	4	8	2	1	3	1	10	4167
53	2018	1	2	4	2	2	1	3	0	6	837
50	2018	0	14	4	1	2	0	1	0	73	14456
55	2018	0	33	4	2	1	1	2	0	22	5092
46	2018	1	2	4	1	2	0	3	1	69	14005
50	2018	1	2	4	1	2	0	4	0	45	10516
22	2018	0	33	1	5	1	1	3	0	16	3360
28	2018	1	9	2	8	2	1	2	0	41	9134
25	2018	0	23	2	5	2	1	2	0	38	8400
39	2018	1	4	3	1	1	0	3	1	9	1603
37	2018	0	25	3	5	1	1	2	0	38	8565
49	2018	1	4	4	1	1	0	4	1	43	12113
25	2018	1	4	2	5	2	1	4	0	14	2296
41	2018	1	2	3	2	2	1	1	0	13	1906
39	2018	0	28	3	1	1	0	4	1	43	12103
28,1	2018	0	26	2	8	1	1	3	1	10	4606
24	2018	1	5	1	1	2	0	3	1	69	13963
25	2018	0	19	2	1	2	0	3	1	69	14131
45	2018	0	22	4	1	2	0	3	1	9	1460
54	2018	0	31	4	1	1	0	4	0	45	11036
38	2018	0	14	3	1	2	0	3	1	69	14033
66	2018	0	17	4	1	1	0	2	1	3	460
40	2018	0	4	3	8	2	1	3	1	10	4256
24	2018	1	4	1	1	2	0	2	0	32	9663
34	2018	1	11	2	1	2	0	2	0	32	9554
28	2018	0	22	2	2	1	1	3	0	6	988
32	2018	1	3	2	1	2	0	3	1	69	14132
35	2018	1	3	3	1	2	0	3	1	69	14060
32	2018	0	10	2	8	2	1	1	0	19	3833
29	2018	0	25	2	1	2	0	2	1	3	241
55	2018	0	25	4	5	1	1	1	0	62	13735
24	2018	0	15	1	1	2	0	1	0	73	14637
43	2018	0	23	3	1	2	0	4	0	45	10281
40	2018	1	5	3	2	2	1	3	0	6	913
60	2018	1	4	4	8	2	1	3	1	10	4140
34	2018	0	3	2	1	2	0	4	1	43	11746
24	2018	1	2	1	4	2	1	3	0	37	7663
62	2018	0	8	4	1	2	0	4	0	45	10225
26	2018	1	8	2	1	2	0	4	1	43	11625
35	2018	1	3	3	1	1	0	4	0	45	10829
45	2018	1	2	4	5	1	1	4	0	14	2767
60	2018	0	22	4	7	1	1	1	0	42	9383
44	2018	1	3	3	8	2	1	1	0	19	3820
20	2018	1	8	1	4	1	1	1	0	23	5483
35	2018	0	29	3	4	1	1	3	0	30	6547
52	2018	0	22	4	1	1	0	4	0	45	11167
35	2018	1	18	3	4	1	1	3	0	30	6536
34,6	2018	0	23	2	8	2	1	3	1	10	4155
49	2018	0	22	4	2	1	1	2	0	35	7281
35	2018	0	17	3	1	2	0	2	1	49	13316
59	2018	0	8	4	8	2	1	2	0	41	9174
29	2018	1	11	2	8	2	1	1	0	12	1813
40	2018	1	5	3	1	1	0	4	1	43	12065
36	2018	0	20	3	1	1	0	2	1	3	451
30	2018	1	5	2	2	1	1	3	0	6	967
35	2018	1	3	3	2	2	1	3	0	6	828
25	2018	0	24	2	1	1	0	4	0	45	11066
23	2018	1	11	1	1	2	0	2	0	32	9541
33	2018	0	22	2	8	2	1	1	0	12	1806
53	2018	0	22	4	1	2	0	1	0	73	14529
43	2018	0	29	3	1	2	0	3	1	69	14014
32	2018	0	22	2	1	1	0	1	0	60	13616
32	2018	0	27	2	1	2	0	3	1	9	1441
30	2018	0	28	2	1	1	0	4	0	45	11092
20	2018	0	24	1	1	2	0	4	1	43	11782
35	2018	0	22	3	1	2	0	1	0	60	13599
15	2018	1	3	1	1	2	0	4	1	43	11704
47	2018	0	33	4	6	2	1	2	0	39	8665
36	2018	1	4	3	5	1	1	4	0	14	2702
28	2018	0	31	2	1	1	0	1	0	2	103
30	2018	1	13	2	4	2	1	1	0	28	5880
28	2018	1	11	2	2	1	1	3	0	6	947
60	2018	0	13	4	4	2	1	1	0	28	5839
23	2018	0	18	1	1	2	0	4	1	43	11697
38	2018	0	28	3	1	1	0	4	0	45	11070
27	2018	0	24	2	1	2	0	1	0	2	42
42	2018	0	27	3	2	2	1	2	0	35	7140
44	2018	0	26	3	5	2	1	3	0	16	3003
70,08334	2018	1	3	4	1	1	0	3	1	9	1574
40	2018	0	13	3	1	1	0	4	0	45	10672
35	2018	0	22	3	5	2	1	1	0	63	13760
36	2018	1	2	3	4	2	1	3	0	37	7609
35	2018	0	22	3	5	2	1	2	0	38	8411
34	2018	0	13	2	1	2	0	4	0	45	10106
26,2	2018	0	28	2	8	2	1	3	1	10	4100
32	2018	0	31	2	1	1	0	4	0	45	10778
41	2018	1	3	3	1	1	0	2	1	49	13430
33	2018	0	22	2	1	2	0	1	0	45	11310
30	2018	1	2	2	8	2	1	3	1	10	4290
52	2018	0	22	4	1	2	0	4	1	43	11519
16	2018	0	25	1	5	2	1	3	0	16	3060
27	2018	0	22	2	1	1	0	2	1	3	429
28	2018	1	17	2	4	1	1	3	0	30	6570
29	2018	1	5	2	1	2	0	4	1	43	11666
49	2018	0	22	4	1	1	0	1	0	60	13668
49	2018	0	14	4	1	2	0	2	0	32	9627
29	2018	0	22	2	1	2	0	1	0	60	13568
47	2018	0	26	4	4	2	1	1	0	23	5269
30	2018	0	31	2	2	1	1	2	0	35	7286
24	2018	0	21	1	1	2	0	4	0	45	9837
30	2018	1	10	2	2	2	1	3	0	6	799
50	2018	0	16	4	1	1	0	4	1	43	12182
18	2018	1	5	1	1	2	0	4	1	43	11752
36	2018	1	8	3	2	1	1	1	0	18	3764
19	2018	0	18	1	1	2	0	3	1	9	1371
45	2018	0	32	4	5	1	1	3	0	16	3370
55	2018	1	2	4	2	1	1	2	0	22	5103
30	2018	0	22	2	1	2	0	4	1	43	11511
60	2018	0	22	4	1	1	0	1	0	45	11347
51	2018	0	22	4	1	2	0	3	1	69	14298
23	2018	0	22	1	1	2	0	1	0	73	14619
40	2018	0	27	3	4	1	1	1	0	23	5433
45	2018	0	18	4	1	2	0	4	1	43	11816
38	2018	1	2	3	4	2	1	1	0	24	5548
25	2018	0	13	2	4	2	1	1	0	28	5836
35	2018	0	22	3	1	1	0	1	0	60	13622
25	2018	0	22	2	5	2	1	1	0	17	3598
28	2018	0	27	2	4	2	1	3	0	30	6220
21	2018	0	22	1	1	2	0	1	0	60	13597
50	2018	0	19	4	1	1	0	1	0	53	12548
31	2018	0	18	2	1	1	0	2	1	3	413
23	2018	1	17	1	1	2	0	4	0	45	10203
34	2018	0	29	2	2	1	1	1	0	13	1979
58	2018	0	24	4	1	1	0	4	0	45	11133
57	2018	0	33	4	1	1	0	4	0	45	10762
28	2018	1	4	2	5	2	1	4	0	14	2330
18	2018	0	29	1	8	2	1	3	1	10	4152
30	2018	0	17	2	1	2	0	3	1	9	1357
16	2018	0	28	1	1	1	0	1	0	45	11426
30	2018	1	4	2	1	2	0	4	1	43	11748
34	2018	0	19	2	1	2	0	4	0	45	9901
28	2018	1	3	2	1	1	0	3	1	69	14376
37	2018	1	9	3	5	2	1	4	0	14	2128
28	2018	1	2	2	1	2	0	2	1	3	248
29	2018	0	22	2	1	2	0	1	0	73	14576
47	2018	1	2	4	5	1	1	4	0	14	2792
50	2018	0	29	4	5	2	1	2	0	38	8350
22	2018	0	20	1	1	2	0	2	1	3	272
32	2018	0	30	2	1	2	0	4	1	43	11486
37	2018	1	2	3	1	2	0	4	1	43	11545
18	2018	1	9	1	8	2	1	3	1	10	4224
18	2018	1	5	1	1	2	0	3	1	9	1367
46	2018	0	19	4	1	2	0	4	1	43	11491
18	2018	1	3	1	1	2	0	3	1	9	1468
48	2018	0	23	4	1	2	0	2	1	49	13234
27	2018	0	24	2	1	2	0	2	1	49	13300
60	2018	0	22	4	5	2	1	3	0	16	3050
30	2018	1	2	2	2	1	1	3	0	6	935
32	2018	0	32	2	1	1	0	1	0	45	11321
40	2018	0	19	3	5	2	1	4	0	14	2378
33	2018	1	3	2	4	2	1	3	0	37	7572
42	2018	0	22	3	8	1	1	1	0	25	5653
25	2018	0	17	2	1	2	0	4	1	43	11817
42	2018	0	22	3	1	1	0	1	0	60	13662
21	2018	1	2	1	1	2	0	3	1	69	14232
43	2018	1	3	3	1	2	0	3	1	69	13971
28	2018	0	23	2	1	1	0	2	1	3	426
15	2018	1	5	1	2	2	1	3	0	6	895
40	2018	0	27	3	5	1	1	3	0	16	3377
31,6	2018	1	6	2	8	2	1	3	1	10	4337
23	2018	0	27	1	1	2	0	2	1	49	13262
40	2018	0	22	3	1	2	0	4	1	43	11482
42	2018	0	22	3	7	2	1	1	0	29	6028
20	2018	0	14	1	1	2	0	2	1	3	279
50	2018	0	11	4	1	2	0	4	0	45	9821
48	2018	0	22	4	1	2	0	4	1	43	11510
19	2018	0	23	1	3	2	1	1	0	36	7415
25	2018	0	22	2	1	2	0	2	0	32	9526
36	2018	1	2	3	1	2	0	4	0	45	10428
59	2018	1	7	4	1	2	0	2	0	1	1683
38	2018	1	2	3	1	2	0	4	0	45	9825
40	2018	0	26	3	8	2	1	3	1	10	4192
52	2018	1	2	4	1	1	0	4	0	7	1210
18	2018	0	23	1	4	2	1	3	0	30	6332
42	2018	0	19	3	1	1	0	4	1	43	12127
37	2018	0	32	3	6	2	1	2	0	39	8667
25	2018	0	33	2	1	2	0	2	1	3	172
30	2018	0	29	2	4	2	1	3	0	30	6188
41	2018	0	23	3	1	1	0	4	0	45	11161
45	2018	0	22	4	4	1	1	1	0	23	5477
30	2018	0	15	2	1	2	0	4	1	43	11641
30	2018	0	18	2	1	2	0	1	0	2	14
30	2018	1	5	2	1	2	0	2	1	3	277
44	2018	1	6	3	5	2	1	3	0	16	3027
48	2018	0	28	4	1	2	0	4	0	45	10454
32	2018	1	7	2	1	2	0	4	0	45	10060
35	2018	1	3	3	5	1	1	3	0	16	3376
45	2018	1	3	4	5	2	1	4	0	14	2511
40	2018	0	22	3	1	1	0	1	0	60	13695
32	2018	1	6	2	8	2	1	3	1	10	4098
42	2018	1	4	3	7	1	1	1	0	29	6083
26	2018	1	11	2	4	2	1	3	0	30	6286
40	2018	0	22	3	1	2	0	2	1	3	287
40	2018	0	22	3	1	2	0	1	0	2	86
29	2018	0	19	2	1	2	0	2	1	3	278
35	2018	0	22	3	1	1	0	3	1	69	14451
24	2018	1	2	1	1	2	0	3	1	9	1416
60	2018	0	29	4	8	2	1	3	1	10	4162
38	2018	0	26	3	8	2	1	3	1	10	4197
30	2018	0	22	2	1	2	0	4	1	43	11487
45	2018	1	4	4	5	1	1	4	0	14	2725
34,1	2018	0	23	2	8	2	1	3	1	10	4102
29	2018	0	22	2	1	2	0	1	0	73	14614
61,9	2018	0	20	4	8	1	1	3	1	10	4673
50	2018	0	16	4	5	2	1	3	0	16	3120
32	2018	0	27	2	1	2	0	2	1	3	208
30	2018	1	10	2	1	2	0	4	0	45	10177
50	2018	0	10	4	5	1	1	1	0	33	7007
19	2018	1	6	1	1	2	0	3	1	69	14127
22	2018	1	3	1	1	2	0	4	0	45	10381
22	2018	0	30	1	1	2	0	3	1	69	13997
33	2018	1	11	2	2	2	1	3	0	6	838
31	2018	0	24	2	1	2	0	3	1	69	14112
27	2018	0	22	2	1	2	0	3	1	69	14285
43	2018	0	31	3	1	2	0	4	0	45	10190
56	2018	1	10	4	1	1	0	4	0	45	10924
28	2018	0	8	2	1	2	0	4	0	45	10445
29	2018	1	5	2	1	2	0	4	0	7	1097
37	2018	0	13	3	7	2	1	1	0	42	9342
22	2018	1	9	1	1	2	0	1	0	11	1760
60	2018	1	12	4	1	2	0	4	0	45	9910
20	2018	0	22	1	1	2	0	1	0	73	14602
52	2018	0	25	4	1	1	0	3	1	69	14359
50	2018	1	3	4	5	1	1	4	0	14	2739
40	2018	0	22	3	1	2	0	1	0	60	13559
30	2018	1	13	2	7	1	1	1	0	29	6076
39	2018	0	29	3	8	1	1	3	1	10	4600
25	2018	0	23	2	5	1	1	1	0	62	13733
28	2018	0	22	2	5	2	1	1	0	17	3584
22	2018	1	2	1	1	2	0	4	0	7	1093
26	2018	0	22	2	1	1	0	1	0	60	13689
43	2018	1	3	3	1	2	0	4	0	45	10525
39	2018	1	11	3	1	1	0	2	0	32	9725
39	2018	1	2	3	1	2	0	1	0	11	1738
45	2018	0	17	4	1	2	0	4	1	43	11708
30	2018	0	23	2	1	2	0	2	1	21	6794
42	2018	0	23	3	1	2	0	4	1	43	11521
53	2018	0	22	4	1	1	0	1	0	60	13658
42	2018	0	22	3	2	2	1	1	0	20	4011
35	2018	0	22	3	4	1	1	3	0	37	8132
19	2018	0	21	1	4	2	1	1	0	28	5837
30	2018	1	7	2	1	2	0	4	0	45	10103
41	2018	0	23	3	4	2	1	3	0	37	7629
30	2018	0	19	2	1	2	0	4	1	43	11451
27	2018	0	22	2	1	2	0	2	0	32	9392
35	2018	1	2	3	4	2	1	3	0	37	7533
28	2018	1	10	2	2	2	1	3	0	6	863
42	2018	1	12	3	4	1	1	1	0	28	5984
22	2018	0	22	1	1	2	0	1	0	60	13556
39	2018	0	25	3	7	2	1	1	0	42	9333
20	2018	0	21	1	2	2	1	2	0	22	4924
33	2018	0	4	2	1	1	0	4	1	43	12085
19	2018	0	26	1	1	2	0	4	1	43	11470
30	2018	0	22	2	1	2	0	1	0	2	47
46	2018	0	17	4	1	1	0	4	1	43	12156
40	2018	0	22	3	1	1	0	4	0	45	10959
40	2018	0	23	3	1	2	0	4	0	45	10531
35	2018	1	2	3	4	2	1	1	0	28	5875
40	2018	0	21	3	1	1	0	4	0	45	10764
32	2018	0	27	2	1	1	0	1	1	4	732
25	2018	1	3	2	1	2	0	3	1	9	1459
50	2018	1	2	4	2	2	1	2	0	22	4840
38	2018	1	11	3	4	1	1	3	0	30	6565
18	2018	1	3	1	4	2	1	3	0	30	6157
53,5	2018	1	11	4	8	1	1	3	1	10	4670
45	2018	0	28	4	2	1	1	2	0	22	5109
42	2018	1	11	3	1	1	0	2	0	32	9741
40	2018	0	25	3	1	2	0	1	0	60	13582
67	2018	0	27	4	2	1	1	2	0	22	5125
57	2018	0	24	4	4	1	1	1	0	23	5461
61	2018	1	8	4	1	1	0	3	1	9	1592
35	2018	0	25	3	1	1	0	4	0	45	11123
60	2018	0	22	4	1	2	0	1	0	73	14486
22	2018	1	4	1	1	2	0	3	1	9	1372
35	2018	0	20	3	1	2	0	3	1	69	14150
27	2018	0	17	2	1	2	0	4	1	43	11589
35	2018	0	25	3	1	2	0	2	1	3	189
57	2018	0	13	4	1	1	0	1	0	53	12524
25	2018	1	5	2	2	2	1	3	0	6	912
35	2018	0	29	3	5	2	1	2	0	38	8325
48	2018	1	2	4	8	1	1	3	1	10	4549
26	2018	0	23	2	1	2	0	4	1	43	11501
34	2018	1	3	2	2	2	1	2	0	22	4925
26	2018	0	22	2	1	2	0	1	0	60	13502
38	2018	0	22	3	1	2	0	2	0	32	9478
47	2018	1	11	4	8	1	1	1	0	12	1843
29	2018	1	5	2	4	1	1	3	0	37	8057
23	2018	1	4	1	5	2	1	4	0	14	2358
26	2018	0	22	2	5	2	1	1	0	62	13726
27	2018	0	23	2	8	2	1	1	0	12	1807
20	2018	0	22	1	4	2	1	1	0	23	5327
31,8	2018	1	4	2	8	2	1	3	1	10	4099
32	2018	0	22	2	1	2	0	4	1	43	11710
52	2018	0	1	4	2	2	1	1	0	18	3672
36	2018	0	31	3	8	2	1	3	1	10	4141
49	2018	0	26	4	1	1	0	1	1	4	740
32	2018	0	17	2	8	2	1	3	1	10	4325
49,9	2018	0	28	4	8	2	1	3	1	10	4151
23	2018	1	11	1	4	2	1	3	0	30	6351
35	2018	1	9	3	5	2	1	4	0	14	2135
24	2018	0	25	1	1	2	0	3	1	69	14004
35	2018	1	12	3	1	2	0	2	0	32	9457
38	2018	1	17	3	5	2	1	3	0	16	3048
42	2018	1	2	3	5	2	1	4	0	14	2127
28	2018	0	5	2	1	1	0	2	0	1	1718
23	2018	0	28	1	1	2	0	3	1	69	13988
58	2018	0	32	4	1	2	0	1	0	73	14494
45	2018	0	24	4	1	2	0	1	0	45	11297
28	2018	0	10	2	5	2	1	1	0	33	6966
25	2018	1	3	2	5	2	1	4	0	14	2197
53	2018	1	3	4	5	2	1	3	0	16	2983
26	2018	0	7	2	4	1	1	3	0	37	8124
53	2018	0	29	4	1	1	0	3	1	9	1597
51,9	2018	0	30	4	8	1	1	3	1	10	4580
40	2018	1	8	3	6	2	1	2	0	39	8664
40	2018	1	3	3	5	1	1	4	0	14	2735
19	2018	0	31	1	2	1	1	2	0	35	7277
55	2018	0	29	4	5	2	1	1	0	62	13700
24	2018	0	23	1	4	2	1	3	0	37	7679
25	2018	0	28	2	1	1	0	3	1	69	14351
16	2018	1	11	1	5	2	1	4	0	14	2068
65	2018	1	4	4	1	2	0	2	0	1	1659
35	2018	0	24	3	5	2	1	3	0	16	3100
28	2018	0	21	2	8	2	1	2	0	41	9149
50	2018	0	29	4	1	2	0	1	1	4	560
23	2018	1	3	1	8	2	1	3	1	10	4260
45	2018	1	3	4	5	1	1	1	0	63	13772
32	2018	0	27	2	8	2	1	3	1	10	4188
38	2018	1	2	3	1	2	0	2	1	21	6773
23	2018	1	2	1	5	2	1	1	0	63	13758
40	2018	0	23	3	3	1	1	1	0	36	7482
18	2018	0	21	1	8	1	1	3	1	10	4644
25	2018	0	31	2	1	2	0	4	0	45	10040
40	2018	1	3	3	1	2	0	3	1	69	14208
22	2018	1	3	1	5	2	1	4	0	14	2179
20	2018	0	25	1	5	2	1	2	0	38	8359
40	2018	1	6	3	1	1	0	4	1	43	12121
57,9	2018	0	3	4	8	1	1	3	1	10	4656
28,4	2018	0	29	2	8	2	1	3	1	10	4107
40	2018	0	22	3	5	1	1	1	0	17	3625
30	2018	1	2	2	5	2	1	3	0	16	3069
40	2018	1	15	3	2	1	1	2	0	35	7271
25	2018	1	2	2	2	2	1	1	0	18	3693
65	2018	0	13	4	1	2	0	3	1	69	14072
50	2018	1	3	4	5	2	1	4	0	14	2230
40	2018	1	2	3	1	2	0	2	1	21	6746
23	2018	0	22	1	1	2	0	1	0	45	11385
31	2018	0	22	2	8	2	1	1	0	19	3897
28	2018	1	4	2	8	2	1	3	1	10	4213
35	2018	0	24	3	4	2	1	3	0	37	7656
26	2018	1	11	2	1	2	0	2	0	32	9435
35	2018	0	32	3	1	2	0	1	1	4	536
25	2018	1	10	2	5	2	1	3	0	16	3125
36	2018	1	9	3	1	2	0	2	1	49	13383
59,9	2018	1	12	4	8	1	1	3	1	10	4623
25	2018	0	22	2	8	2	1	1	0	19	3794
39	2018	0	16	3	1	2	0	4	1	43	11696
36	2018	0	19	3	1	2	0	4	1	43	11602
24	2018	1	3	1	2	2	1	3	0	6	868
32	2018	0	29	2	1	2	0	1	1	4	552
45	2018	1	7	4	8	2	1	1	0	25	5615
23	2018	1	2	1	4	1	1	1	0	23	5485
24	2018	0	25	1	1	2	0	1	0	45	11352
40	2018	0	18	3	1	1	0	2	1	3	412
	2018	0	16		1	2	0	2	1	49	13283
30	2018	0	22	2	1	1	0	4	0	45	10961
35	2018	0	17	3	1	1	0	3	1	69	14381
59	2018	1	2	4	1	1	0	1	0	2	100
30	2018	1	2	2	2	2	1	1	0	13	1867
48	2018	0	33	4	4	1	1	3	0	30	6524
32	2018	1	4	2	2	1	1	1	0	44	9799
42	2018	0	22	3	4	1	1	3	0	37	8143
32	2018	1	2	2	4	2	1	3	0	37	7529
40	2018	1	2	3	2	1	1	3	0	6	982
33	2018	0	28	2	2	2	1	1	0	20	4009
40	2018	0	23	3	1	1	0	4	1	43	12160
19	2018	0	29	1	8	2	1	3	1	10	4176
31	2018	0	22	2	1	2	0	1	0	73	14549
54	2018	1	2	4	1	2	0	4	0	45	10243
54	2018	0	31	4	1	1	0	3	1	9	1584
30	2018	1	2	2	8	2	1	2	0	41	9148
28	2018	1	8	2	5	1	1	4	0	14	2645
60	2018	0	22	4	8	1	1	1	0	59	13187
30	2018	1	11	2	1	2	0	2	0	32	9468
45	2018	0	23	4	1	2	0	1	0	73	14573
32	2018	0	22	2	1	2	0	1	0	60	13565
32	2018	0	26	2	1	2	0	2	1	3	224
29	2018	0	29	2	6	2	1	2	0	39	8669
50	2018	1	12	4	2	2	1	3	0	6	839
25	2018	1	2	2	8	2	1	2	0	41	9155
35	2018	0	18	3	1	2	0	4	1	43	11792
33	2018	1	3	2	8	1	1	3	1	10	4662
48	2018	0	19	4	1	1	0	4	0	45	10726
40	2018	0	18	3	4	1	1	3	0	37	8090
43	2018	0	22	3	2	2	1	1	0	18	3708
45	2018	0	23	4	1	2	0	2	0	32	9464
28	2018	1	12	2	1	2	0	2	0	32	9469
40	2018	0	19	3	1	2	0	4	0	45	10521
25	2018	0	15	2	1	2	0	2	1	3	253
46	2018	0	24	4	5	1	1	2	0	38	8571
50	2018	0	23	4	8	1	1	1	0	59	13157
30	2018	1	10	2	1	2	0	4	0	45	10202
55	2018	0	19	4	3	1	1	1	0	55	12878
26	2018	1	9	2	2	1	1	2	0	22	5137
22	2018	0	28	1	4	1	1	1	0	23	5436
29	2018	0	9	2	1	2	0	2	1	21	6781
34	2018	1	5	2	5	2	1	4	0	14	2213
19	2018	0	24	1	2	2	1	2	0	22	4906
41	2018	1	4	3	2	1	1	1	0	18	3768
51	2018	1	5	4	5	1	1	4	0	14	2722
38	2018	1	2	3	1	1	0	3	1	9	1596
28	2018	0	17	2	1	2	0	4	1	43	11495
45	2018	0	27	4	2	1	1	1	0	13	1978
19	2018	0	22	1	1	2	0	2	1	3	195
30	2018	0	32	2	1	2	0	3	1	9	1423
21	2018	0	22	1	5	1	1	4	0	14	2809
28	2018	1	5	2	2	1	1	3	0	6	992
14	2018	1	4	1	5	2	1	4	0	14	2278
62	2018	0	29	4	6	1	1	1	0	27	5807
46	2018	1	11	4	1	1	0	2	0	32	9703
58	2018	0	10	4	1	1	0	4	0	45	11124
32	2018	1	2	2	5	2	1	3	0	16	3061
33	2018	1	2	2	1	1	0	2	0	60	13861
30	2018	0	22	2	8	1	1	1	0	34	7086
25	2018	0	22	2	8	1	1	3	1	10	4655
35	2018	1	10	3	2	2	1	3	0	6	864
40	2018	0	21	3	8	2	1	3	1	10	4299
48	2018	1	8	4	2	2	1	3	0	6	854
24	2018	1	23	1	2	2	1	1	0	18	3664
34	2018	0	22	2	1	2	0	1	0	60	13567
20	2018	0	17	1	2	2	1	2	0	35	7109
39	2018	1	2	3	1	1	0	2	1	3	441
62	2018	0	22	4	5	2	1	3	0	16	3136
50	2018	1	3	4	1	1	0	4	0	45	11112
26	2018	0	22	2	1	2	0	4	1	43	11648
50	2018	0	18	4	1	2	0	4	1	43	11507
34	2018	0	27	2	1	1	0	4	1	43	12107
55	2018	1	2	4	5	2	1	4	0	14	2251
44	2018	0	19	3	1	2	0	4	1	43	11683
23	2018	1	5	1	2	2	1	3	0	6	814
18	2018	1	2	1	3	2	1	1	0	36	7405
45	2018	1	4	4	5	2	1	4	0	14	2093
38	2018	0	30	3	1	2	0	2	0	1	1661
56	2018	1	3	4	5	1	1	3	0	16	3398
34	2018	0	21	2	2	2	1	1	0	44	9790
34	2018	0	23	2	1	1	0	1	0	60	13636
22	2018	0	9	1	5	2	1	3	0	16	3076
39	2018	1	4	3	5	1	1	3	0	16	3441
30	2018	1	4	2	7	2	1	1	0	29	6018
35	2018	0	22	3	1	1	0	1	0	60	13632
70	2018	0	24	4	5	1	1	3	0	16	3394
53	2018	1	2	4	4	1	1	3	0	37	8122
19	2018	0	22	1	1	2	0	2	1	21	6785
22	2018	0	22	1	2	2	1	2	0	35	7162
23	2018	0	10	1	1	2	0	3	1	69	14095
35	2018	0	28	3	8	1	1	3	1	10	4612
42	2018	1	3	3	8	1	1	1	0	59	13147
30	2018	1	7	2	1	2	0	4	0	45	10053
19	2018	0	27	1	1	2	0	4	1	43	11671
40	2018	1	8	3	5	2	1	4	0	14	2154
40	2018	0	32	3	2	1	1	1	0	20	4050
28	2018	0	23	2	8	2	1	1	0	19	3818
38	2018	1	3	3	5	2	1	4	0	14	2249
45	2018	0	16	4	1	1	0	3	1	9	1586
40	2018	1	5	3	2	2	1	3	0	6	822
33	2018	0	22	2	1	1	0	2	1	49	13452
36	2018	1	7	3	2	1	1	1	0	13	1989
49	2018	0	22	4	1	1	0	1	0	73	14646
23	2018	0	22	1	1	2	0	1	1	4	631
25	2018	1	4	2	1	2	0	1	0	2	25
35	2018	0	7	3	2	2	1	2	0	35	7176
42	2018	0	22	3	7	2	1	1	0	40	9014
37	2018	0	16	3	1	1	0	2	0	32	9767
25	2018	0	32	2	1	2	0	1	0	45	11366
25	2018	1	14	2	4	2	1	3	0	30	6251
27	2018	0	14	2	1	2	0	4	1	43	11779
25	2018	1	4	2	5	2	1	4	0	14	2144
32	2018	1	2	2	1	1	0	3	1	9	1604
19	2018	0	16	1	1	2	0	1	1	4	627
24	2018	1	12	1	1	2	0	2	0	32	9444
56	2018	0	20	4	2	2	1	2	0	22	4923
28	2018	0	22	2	1	2	0	1	0	60	13604
32	2018	1	2	2	1	2	0	3	1	69	13976
40	2018	0	22	3	1	1	0	3	1	69	14450
54	2018	0	23	4	1	1	0	1	0	45	11338
30	2018	0	21	2	1	2	0	3	1	69	14129
20	2018	1	4	1	5	2	1	4	0	14	2372
35	2018	1	2	3	1	1	0	4	0	45	11118
33	2018	0	26	2	4	2	1	3	0	30	6261
25	2018	1	3	2	5	1	1	4	0	14	2759
37	2018	1	5	3	1	1	0	4	0	45	11155
13	2018	0	25	1	1	2	0	1	0	45	11422
37	2018	1	6	3	1	1	0	2	0	32	9771
28	2018	1	12	2	5	2	1	3	0	16	3131
28	2018	0	25	2	1	2	0	4	1	43	11650
47	2018	0	21	4	5	1	1	2	0	38	8584
33	2018	0	25	2	1	1	0	1	0	73	14667
55	2018	1	11	4	1	1	0	2	0	32	9693
28	2018	0	14	2	2	2	1	2	0	35	7188
35	2018	1	11	3	1	2	0	2	0	32	9553
50	2018	0	31	4	4	2	1	3	0	30	6142
25	2018	1	3	2	5	2	1	3	0	16	3130
34	2018	1	2	2	1	2	0	3	1	69	14110
22	2018	1	4	1	5	2	1	4	0	14	2290
27	2018	1	2	2	1	2	0	3	1	9	1442
28	2018	0	13	2	1	2	0	4	1	43	11812
30	2018	1	8	2	2	1	1	3	0	6	973
29	2018	0	21	2	1	1	0	1	1	4	746
60	2018	0	26	4	2	1	1	2	0	22	5134
28	2018	0	22	2	4	2	1	1	0	28	5916
38	2018	0	27	3	8	2	1	3	1	10	4232
36	2018	0	21	3	2	2	1	1	0	18	3687
60	2018	0	13	4	1	2	0	4	0	45	10019
	2018	0	28	4	1	2	0	1	0	7	1006
58	2018	0	22	4	1	1	0	4	1	43	12086
17	2018	0	20	1	8	2	1	3	1	10	4235
32	2018	0	31	2	1	2	0	4	1	43	11516
25	2018	1	19	2	1	2	0	4	1	43	11785
37	2018	1	4	3	4	2	1	3	0	37	7704
40	2018	1	3	3	6	2	1	2	0	39	8662
40	2018	0	32	3	1	2	0	2	1	21	6731
20	2018	0	22	1	1	2	0	3	1	69	14277
38	2018	0	24	3	4	1	1	3	0	37	8070
26	2018	1	10	2	2	1	1	3	0	6	946
42	2018	0	24	3	4	1	1	1	0	28	5968
37	2018	1	2	3	1	2	0	3	1	69	14137
43	2018	1	4	3	5	2	1	3	0	16	3047
40	2018	0	27	3	8	2	1	1	0	59	13134
35	2018	0	20	3	5	1	1	3	0	16	3455
28	2018	0	23	2	7	2	1	1	0	40	8993
33	2018	1	4	2	1	1	0	4	0	45	11160
35	2018	0	22	3	5	2	1	3	0	16	3114
26	2018	0	22	2	1	2	0	1	0	73	14479
39	2018	0	17	3	4	2	1	3	0	30	6435
57	2018	0	26	4	6	2	1	2	0	39	8687
26	2018	0	15	2	1	2	0	1	1	4	551
30	2018	0	19	2	1	2	0	3	1	69	13989
22	2018	0	6	1	1	2	0	3	1	69	14050
23	2018	0	30	1	4	2	1	3	0	30	6192
	2018	0	15		1	2	0	2	1	49	13224
44	2018	0	27	3	1	2	0	4	1	43	11544
50	2018	0	30	4	7	1	1	1	0	42	9366
31	2018	0	28	2	7	1	1	1	0	40	9071
18	2018	0	25	1	1	2	0	1	0	73	14533
28	2018	1	8	2	4	1	1	1	0	28	5956
35	2018	0	24	3	4	2	1	3	0	37	7658
42	2018	0	8	3	1	1	0	2	0	60	13853
60	2018	1	8	4	4	2	1	1	0	28	5844
37	2018	0	22	3	4	1	1	3	0	37	8082
32	2018	0	16	2	8	1	1	2	0	41	9261
40	2018	0	27	3	4	2	1	3	0	30	6240
20	2018	1	4	1	5	2	1	4	0	14	2373
47	2018	1	3	4	1	1	0	2	1	21	6905
26	2018	0	22	2	1	1	0	1	0	45	11349
40	2018	1	4	3	2	2	1	1	0	18	3690
45	2018	0	25	4	8	1	1	3	1	10	4620
59	2018	0	29	4	8	1	1	3	1	10	4599
31	2018	0	22	2	1	2	0	4	1	43	11642
23	2018	1	2	1	1	2	0	4	1	43	11652
55	2018	0	32	4	4	1	1	1	0	23	5431
37	2018	0	22	3	1	1	0	4	1	43	12186
33	2018	0	32	2	1	2	0	4	1	43	11497
28	2018	0	30	2	7	2	1	1	0	40	8999
28	2018	0	3	2	2	1	1	2	0	35	7311
50	2018	1	23	4	5	2	1	3	0	16	2998
30	2018	1	12	2	1	2	0	4	0	45	10042
37	2018	0	22	3	1	1	0	4	1	43	12099
20	2018	0	23	1	1	2	0	2	1	3	283
28	2018	0	18	2	4	2	1	3	0	37	7659
50	2018	0	22	4	2	2	1	1	0	20	4027
56	2018	1	11	4	2	1	1	3	0	6	969
35	2018	0	29	3	4	2	1	3	0	30	6212
41	2018	0	22	3	1	1	0	1	0	60	13694
25	2018	1	2	2	1	2	0	3	1	9	1538
45	2018	0	27	4	1	2	0	4	0	45	10473
27	2018	0	29	2	7	2	1	1	0	40	9004
40	2018	0	22	3	1	1	0	1	0	60	13614
34	2018	1	2	2	4	2	1	3	0	37	7616
45	2018	0	24	4	4	2	1	3	0	37	7685
50	2018	1	4	4	1	2	0	4	0	45	10518
28	2018	0	22	2	8	2	1	1	0	34	7036
37	2018	0	23	3	4	1	1	1	0	23	5454
19	2018	0	19	1	1	2	0	4	1	43	11662
51	2018	0	22	4	4	2	1	1	0	23	5276
32	2018	1	5	2	1	2	0	4	0	7	1078
24	2018	1	5	1	1	2	0	4	1	43	11715
22	2018	0	31	1	5	2	1	3	0	16	2997
19	2018	0	25	1	1	1	0	2	1	49	13429
	2018	0	28	4	1	2	0	1	0	7	1011
29	2018	0	22	2	1	2	0	2	0	32	9538
45	2018	1	11	4	1	2	0	2	0	32	9452
52	2018	0	29	4	5	2	1	2	0	38	8326
25	2018	0	24	2	1	2	0	1	0	2	64
	2018	0	25	4	1	1	0	4	0	7	1160
35	2018	1	4	3	8	2	1	2	0	41	9170
30	2018	0	17	2	4	2	1	3	0	37	7728
37	2018	0	32	3	8	1	1	3	1	10	4576
38	2018	0	32	3	2	1	1	1	0	20	4052
20	2018	0	32	1	1	2	0	4	0	45	10031
33	2018	1	6	2	1	1	0	4	0	7	1201
28	2018	0	16	2	1	2	0	1	1	4	578
26	2018	0	23	2	1	2	0	1	0	45	11386
24	2018	1	4	1	5	2	1	4	0	14	2376
50	2018	1	2	4	1	2	0	2	1	49	13226
47	2018	1	2	4	1	1	0	3	1	69	14343
38	2018	1	5	3	2	1	1	3	0	6	994
25	2018	0	27	2	1	2	0	1	0	45	11295
30	2018	0	22	2	1	1	0	4	1	43	12094
22	2018	1	2	1	1	2	0	4	1	43	11667
28	2018	0	31	2	1	2	0	4	1	43	11428
20	2018	0	29	1	1	2	0	1	1	4	568
52	2018	0	27	4	5	1	1	3	0	16	3388
25	2018	0	22	2	5	2	1	1	0	17	3570
32	2018	0	22	2	2	2	1	3	0	6	897
38	2018	0	23	3	1	2	0	4	0	45	10244
45	2018	0	28	4	2	2	1	2	0	22	4845
60	2018	0	22	4	8	2	1	1	0	59	13114
28	2018	0	32	2	1	1	0	3	1	9	1580
34	2018	1	2	2	2	2	1	2	0	22	4859
25	2018	1	4	2	1	2	0	3	1	69	14042
36	2018	0	11	3	8	1	1	1	0	25	5649
27	2018	0	14	2	4	2	1	1	0	58	13077
26	2018	0	22	2	5	2	1	2	0	38	8397
21	2018	1	9	1	1	1	0	4	0	45	11057
43	2018	0	29	3	8	1	1	3	1	10	4604
35	2018	1	17	3	5	2	1	3	0	16	3006
26	2018	0	22	2	5	2	1	3	0	16	3107
37	2018	0	13	3	1	2	0	2	0	32	9595
49	2018	0	22	4	7	1	1	1	0	40	9087
36	2018	1	2	3	5	2	1	4	0	14	2112
57	2018	0	30	4	1	1	0	1	0	73	14651
24	2018	0	9	1	1	2	0	4	0	45	9826
22	2018	1	5	1	1	2	0	2	1	3	183
44	2018	1	11	3	8	2	1	1	0	12	1826
32	2018	0	24	2	3	1	1	1	0	36	7479
33	2018	1	3	2	5	1	1	4	0	14	2765
60	2018	0	22	4	1	1	0	1	0	60	13629
36	2018	1	3	3	4	2	1	3	0	37	7653
50	2018	0	18	4	3	1	1	1	0	36	7464
26	2018	0	22	2	4	2	1	1	0	23	5316
24	2018	0	22	1	5	2	1	3	0	16	3137
40,4	2018	0	23	3	8	1	1	3	1	10	4567
28	2018	1	2	2	5	2	1	2	0	38	8323
22	2018	1	5	1	4	2	1	1	0	23	5267
50	2018	0	3	4	4	2	1	3	0	37	7669
20	2018	1	12	1	1	2	0	4	1	43	11432
32	2018	0	23	2	1	1	0	2	0	32	9680
23	2018	1	2	1	2	2	1	3	0	6	924
20	2018	0	13	1	1	2	0	3	1	69	14007
22	2018	1	2	1	1	2	0	4	1	43	11673
25	2018	0	33	2	1	2	0	1	0	73	14492
13	2018	0	23	1	1	2	0	1	0	45	11421
34	2018	0	22	2	7	1	1	1	0	40	9064
34	2018	0	22	2	4	1	1	3	0	37	8118
17	2018	0	18	1	1	2	0	4	1	43	11690
20	2018	0	16	1	3	2	1	1	0	36	7402
37	2018	0	19	3	1	1	0	2	1	3	450
30	2018	0	18	2	3	2	1	1	0	57	12927
25	2018	1	11	2	8	2	1	1	0	12	1827
30	2018	0	23	2	8	2	1	3	1	10	4263
41	2018	0	21	3	1	1	0	1	1	4	755
38	2018	1	2	3	3	1	1	1	0	54	12722
27	2018	0	22	2	5	2	1	1	0	17	3599
22	2018	1	2	1	1	2	0	2	0	32	9593
57	2018	0	29	4	2	1	1	1	0	20	4055
35	2018	0	26	3	1	2	0	2	1	49	13286
32	2018	0	24	2	1	2	0	4	1	43	11738
30	2018	0	30	2	4	2	1	3	0	30	6152
55	2018	0	26	4	5	2	1	3	0	16	3066
48	2018	0	22	4	3	1	1	1	0	36	7484
23	2018	0	17	1	1	2	0	3	1	9	1439
55	2018	0	24	4	1	1	0	4	0	45	11139
20	2018	0	13	1	1	2	0	4	1	43	11584
40	2018	0	24	3	1	1	0	4	0	45	11116
37	2018	1	3	3	1	1	0	2	0	60	13859
56	2018	1	2	4	5	2	1	4	0	14	2218
45	2018	1	6	4	8	1	1	2	0	41	9246
27	2018	0	26	2	5	1	1	3	0	16	3396
19	2018	0	30	1	1	2	0	2	1	3	170
35	2018	0	24	3	8	2	1	3	1	10	4212
30	2018	1	11	2	8	2	1	1	0	12	1823
56	2018	0	22	4	1	2	0	1	0	60	13487
22	2018	1	3	1	2	1	1	3	0	6	1000
40	2018	0	30	3	1	1	0	4	0	45	10904
31	2018	0	22	2	1	2	0	1	0	60	13588
49,9	2018	1	6	4	8	2	1	3	1	10	4303
27	2018	1	3	2	2	2	1	3	0	6	914
28	2018	1	5	2	2	2	1	3	0	6	898
27	2018	0	29	2	1	2	0	3	1	69	13972
33	2018	0	20	2	4	1	1	3	0	37	8067
28	2018	1	2	2	2	2	1	3	0	6	875
40	2018	0	25	3	1	2	0	1	0	7	1015
28	2018	1	2	2	1	1	0	2	1	49	13434
34	2018	0	22	2	1	2	0	4	0	45	10459
46	2018	0	22	4	5	1	1	1	0	63	13783
50	2018	1	11	4	2	2	1	3	0	6	826
30	2018	1	6	2	6	2	1	1	0	26	5734
28	2018	0	25	2	1	2	0	1	0	73	14541
26	2018	0	22	2	8	1	1	1	0	19	3936
37	2018	1	11	3	5	2	1	4	0	14	2084
21	2018	0	30	1	1	2	0	3	1	9	1351
47	2018	1	4	4	8	1	1	2	0	41	9255
26	2018	1	4	2	5	2	1	4	0	14	2166
49	2018	0	19	4	1	1	0	2	1	49	13451
37	2018	0	8	3	8	2	1	3	1	10	4148
33	2018	0	22	2	1	1	0	1	0	73	14677
28	2018	0	4	2	8	2	1	3	1	10	4240
48	2018	0	22	4	1	1	0	1	0	60	13646
60	2018	1	4	4	7	1	1	1	0	29	6071
35	2018	0	18	3	2	2	1	2	0	22	4933
28	2018	0	28	2	1	1	0	2	0	1	1719
54	2018	0	6	4	2	1	1	2	0	22	5104
40	2018	0	27	3	8	1	1	3	1	10	4596
38	2018	1	6	3	8	2	1	3	1	10	4269
18	2018	0	22	1	1	2	0	4	1	43	11457
26	2018	1	2	2	5	1	1	4	0	14	2670
43	2018	0	10	3	4	1	1	1	0	23	5511
17	2018	0	22	1	1	1	0	4	0	45	11156
37	2018	0	5	3	1	2	0	1	0	51	12306
62	2018	1	6	4	2	1	1	3	0	6	966
31	2018	1	6	2	4	2	1	3	0	37	7556
30	2018	0	22	2	1	2	0	1	0	60	13505
37	2018	0	22	3	1	1	0	1	0	60	13651
23	2018	1	3	1	5	2	1	3	0	16	3000
44	2018	1	12	3	1	1	0	1	0	2	99
45	2018	0	10	4	6	2	1	1	0	31	6715
33	2018	0	18	2	1	2	0	2	0	60	13811
40	2018	1	11	3	4	2	1	3	0	30	6248
33	2018	1	4	2	1	2	0	3	1	9	1464
37	2018	0	22	3	1	2	0	1	0	73	14612
29	2018	0	28	2	8	2	1	3	1	10	4166
20	2018	1	3	1	1	2	0	3	1	69	14028
35	2018	0	22	3	5	2	1	3	0	16	3134
20	2018	0	22	1	1	2	0	1	0	60	13515
43	2018	1	4	3	4	2	1	3	0	37	7582
32	2018	0	22	2	1	1	0	1	0	60	13675
32	2018	0	14	2	4	2	1	1	0	58	13078
48	2018	0	22	4	3	1	1	1	0	55	12882
45	2018	0	23	4	8	2	1	1	0	59	13142
42	2018	0	22	3	7	1	1	1	0	40	9074
42	2018	0	8	3	6	1	1	1	0	24	5560
40	2018	0	1	3	8	2	1	1	0	19	3850
36	2018	1	3	3	1	1	0	3	1	69	14355
48	2018	1	3	4	4	2	1	3	0	37	7562
20	2018	1	2	1	5	1	1	3	0	16	3446
29	2018	1	14	2	1	2	0	2	0	32	9442
34	2018	0	7	2	5	2	1	1	0	33	6967
32	2018	1	3	2	2	1	1	3	0	6	960
20	2018	0	22	1	5	2	1	1	0	17	3582
53	2018	0	22	4	1	2	0	1	0	73	14508
40	2018	1	4	3	1	1	0	2	0	60	13864
23	2018	0	33	1	1	2	0	1	0	45	11356
25	2018	1	5	2	5	2	1	4	0	14	2190
39	2018	1	2	3	1	2	0	3	1	69	14076
31	2018	1	3	2	4	2	1	3	0	37	7565
61	2018	1	3	4	5	1	1	2	0	38	8540
55	2018	0	22	4	5	1	1	2	0	38	8577
30	2018	0	19	2	2	1	1	2	0	22	5139
27	2018	0	22	2	1	2	0	1	0	73	14610
53,2	2018	0	28	4	8	1	1	3	1	10	4562
24	2018	0	28	1	1	2	0	4	1	43	11634
35	2018	0	24	3	1	2	0	4	0	45	10513
22	2018	0	31	1	8	2	1	3	1	10	4124
25	2018	0	16	2	2	1	1	1	0	13	1986
28	2018	0	22	2	4	2	1	3	0	30	6283
34	2018	0	24	2	1	2	0	3	1	69	14105
23	2018	0	32	1	8	1	1	3	1	10	4570
57	2018	0	26	4	2	1	1	2	0	22	5105
53	2018	1	4	4	1	1	0	2	0	60	13863
	2018	0	31	4	1	2	0	4	0	7	1044
40	2018	0	33	3	4	2	1	3	0	30	6140
55	2018	1	9	4	1	2	0	4	0	7	1069
34	2018	1	2	2	1	2	0	3	1	9	1455
23	2018	1	2	1	5	1	1	3	0	16	3422
18	2018	0	16	1	1	2	0	4	1	43	11571
19	2018	1	2	1	5	2	1	4	0	14	2099
36	2018	0	15	3	8	1	1	3	1	10	4593
36	2018	0	22	3	1	2	0	2	0	32	9564
42	2018	1	3	3	1	2	0	4	0	45	10180
32	2018	1	3	2	5	1	1	1	0	63	13773
20	2018	0	24	1	8	2	1	3	1	10	4265
23	2018	0	30	1	2	2	1	1	0	13	1853
30	2018	0	33	2	8	2	1	3	1	10	4130
20	2018	0	22	1	8	2	1	1	0	34	7039
40	2018	0	22	3	1	2	0	2	1	3	249
27	2018	1	11	2	5	2	1	4	0	14	2083
50	2018	0	22	4	1	2	0	3	1	69	14289
20	2018	1	4	1	1	2	0	3	1	69	13980
43	2018	1	2	3	5	1	1	3	0	16	3381
43	2018	0	23	3	1	1	0	4	1	43	12126
22	2018	0	15	1	1	1	0	1	0	53	12545
40	2018	1	7	3	4	1	1	3	0	37	8101
20	2018	1	2	1	5	2	1	3	0	16	2980
37	2018	0	22	3	1	2	0	1	0	45	11300
23	2018	0	22	1	1	2	0	1	0	60	13562
28	2018	0	23	2	4	2	1	3	0	30	6338
29	2018	0	22	2	5	2	1	1	0	17	3557
44	2018	0	28	3	1	1	0	4	0	45	11073
32	2018	1	11	2	1	2	0	2	0	32	9483
33	2018	1	4	2	1	2	0	2	1	49	13241
54	2018	0	16	4	1	2	0	2	1	3	237
24	2018	0	22	1	8	1	1	3	1	10	4635
14	2018	1	5	1	1	1	0	2	0	60	13860
28	2018	0	15	2	7	2	1	1	0	42	9320
43	2018	1	2	3	1	2	0	4	0	45	10193
32	2018	1	5	2	1	1	0	3	1	9	1600
47	2018	0	23	4	1	2	0	1	0	73	14592
	2018	0	22	4	1	2	0	4	0	7	1036
34	2018	1	2	2	1	2	0	4	0	45	10457
65	2018	0	19	4	3	2	1	1	0	55	12812
36	2018	0	22	3	1	1	0	2	1	3	461
24	2018	0	29	1	1	2	0	4	1	43	11597
36	2018	1	6	3	5	1	1	3	0	16	3361
39	2018	0	24	3	1	1	0	1	0	60	13637
28	2018	0	26	2	1	2	0	1	0	11	1755
68	2018	0	22	4	1	1	0	4	0	45	11140
35	2018	0	25	3	8	1	1	3	1	10	4627
18	2018	0	19	1	1	2	0	2	0	32	9608
15	2018	1	11	1	8	2	1	3	1	10	4262
27	2018	0	22	2	1	2	0	4	1	43	11468
38	2018	1	5	3	2	1	1	3	0	6	991
19	2018	1	2	1	2	1	1	3	0	6	938
42	2018	1	2	3	7	2	1	1	0	40	8943
26	2018	0	23	2	1	2	0	4	1	43	11787
40	2018	0	19	3	8	2	1	3	1	10	4286
25	2018	0	22	2	1	2	0	1	0	73	14489
30	2018	1	3	2	1	2	0	2	0	1	1657
35	2018	0	20	3	1	1	0	4	0	45	10933
23	2018	0	23	1	1	2	0	2	0	32	9451
28	2018	0	25	2	2	1	1	1	0	20	4059
36	2018	0	22	3	1	2	0	1	0	60	13497
30	2018	0	22	2	1	2	0	1	0	2	54
28	2018	0	23	2	1	2	0	2	1	3	202
36	2018	0	25	3	2	2	1	2	0	22	4913
36	2018	0	20	3	1	2	0	2	0	32	9624
45	2018	0	22	4	1	2	0	2	1	3	179
54	2018	0	25	4	4	1	1	1	0	23	5455
40	2018	1	2	3	1	1	0	4	0	45	10680
25	2018	0	22	2	1	2	0	3	1	9	1420
32	2018	1	6	2	8	1	1	3	1	10	4667
56	2018	0	25	4	5	1	1	2	0	38	8566
35	2018	0	15	3	4	2	1	1	0	58	13075
32	2018	0	26	2	5	1	1	3	0	16	3372
25	2018	0	22	2	1	2	0	3	1	69	14282
50	2018	1	4	4	5	2	1	4	0	14	2292
34	2018	1	2	2	1	2	0	2	1	49	13323
32	2018	0	13	2	1	1	0	1	0	53	12532
34	2018	1	2	2	5	2	1	3	0	16	3028
30	2018	0	22	2	2	2	1	1	0	20	4002
27	2018	1	2	2	2	2	1	3	0	6	874
22	2018	1	18	1	1	2	0	4	1	43	11678
22	2018	1	2	1	8	2	1	3	1	10	4300
28	2018	0	21	2	8	2	1	2	0	41	9140
31	2018	0	26	2	1	2	0	4	0	45	10236
30	2018	0	8	2	1	2	0	4	1	43	11819
36	2018	1	2	3	1	1	0	2	0	60	13862
45	2018	1	11	4	8	2	1	1	0	12	1830
29	2018	1	7	2	1	2	0	4	1	43	11548
32	2018	0	29	2	1	2	0	3	1	69	14010
50	2018	1	3	4	1	1	0	4	0	45	10782
35	2018	1	5	3	5	2	1	4	0	14	2265
23	2018	0	26	1	5	2	1	3	0	16	3024
22	2018	0	23	1	4	2	1	3	0	37	7607
40	2018	1	11	3	1	2	0	2	0	32	9429
36	2018	0	13	3	1	1	0	4	0	45	10805
21	2018	0	28	1	1	2	0	3	1	9	1532
18	2018	0	25	1	1	2	0	1	1	4	561
30	2018	1	10	2	2	2	1	1	0	18	3678
28	2018	0	17	2	1	1	0	4	1	43	12188
32	2018	0	18	2	1	2	0	4	0	45	10114
26	2018	1	2	2	5	2	1	3	0	16	3046
38	2018	0	30	3	1	1	0	3	1	69	14335
25	2018	1	2	2	2	2	1	2	0	35	7125
37	2018	0	32	3	8	1	1	3	1	10	4559
33	2018	0	13	2	8	2	1	3	1	10	4322
30	2018	0	31	2	4	2	1	1	0	23	5256
53	2018	0	22	4	4	2	1	1	0	28	5885
38	2018	0	22	3	2	2	1	1	0	20	4025
23	2018	0	23	1	5	1	1	1	0	62	13738
38	2018	1	2	3	1	2	0	2	1	21	6728
42	2018	1	2	3	8	1	1	3	1	10	4609
25	2018	1	12	2	1	2	0	2	0	32	9463
25	2018	0	22	2	1	2	0	1	0	45	11315
32	2018	0	32	2	1	2	0	2	0	1	1645
27	2018	0	22	2	7	2	1	1	0	40	9022
50	2018	0	18	4	1	1	0	2	0	32	9760
54	2018	0	23	4	2	2	1	1	0	20	4006
38	2018	1	4	3	5	1	1	4	0	14	2737
40	2018	0	22	3	1	2	0	3	1	69	14089
24	2018	1	15	1	1	2	0	4	1	43	11490
45	2018	0	7	4	3	1	1	1	0	54	12717
30	2018	1	4	2	5	2	1	4	0	14	2219
37	2018	0	13	3	1	2	0	1	1	4	570
42	2018	1	8	3	5	1	1	4	0	14	2683
48	2018	1	3	4	1	2	0	3	1	9	1541
35	2018	1	3	3	1	2	0	1	0	52	12461
29	2018	0	27	2	5	1	1	2	0	38	8536
27	2018	1	5	2	2	2	1	1	0	18	3704
30	2018	0	22	2	8	2	1	1	0	19	3828
27	2018	0	28	2	1	2	0	4	0	45	10460
28	2018	1	8	2	4	2	1	1	0	28	5851
40	2018	0	22	3	8	1	1	1	0	59	13189
41	2018	0	22	3	4	1	1	3	0	37	8115
52	2018	0	16	4	4	1	1	3	0	37	8069
25	2018	1	9	2	8	2	1	3	1	10	4161
50	2018	0	22	4	8	1	1	1	0	19	3938
25	2018	0	22	2	1	2	0	1	0	60	13605
28	2018	1	7	2	5	2	1	1	0	17	3612
37	2018	1	2	3	5	1	1	4	0	14	2687
35	2018	0	20	3	5	2	1	3	0	16	3083
57	2018	0	25	4	5	2	1	2	0	38	8372
16	2018	0	28	1	8	2	1	3	1	10	4169
25	2018	0	10	2	1	2	0	2	1	21	6841
27	2018	1	7	2	5	1	1	4	0	14	2695
18	2018	0	30	1	8	2	1	3	1	10	4150
15	2018	0	23	1	1	2	0	4	1	43	11676
45	2018	0	22	4	8	1	1	1	0	25	5656
25	2018	1	11	2	1	2	0	2	0	32	9512
23	2018	0	8	1	8	2	1	3	1	10	4330
20	2018	0	27	1	5	2	1	2	0	38	8332
18	2018	0	33	1	5	2	1	3	0	16	2977
28	2018	0	23	2	1	2	0	1	0	73	14537
45	2018	1	2	4	2	2	1	2	0	22	4928
20	2018	1	2	1	5	2	1	3	0	16	3126
29	2018	1	2	2	5	2	1	4	0	14	2100
49	2018	0	21	4	2	2	1	2	0	35	7115
20	2018	0	22	1	1	2	0	2	0	32	9399
23	2018	1	2	1	7	2	1	1	0	29	6024
40	2018	1	17	3	4	2	1	1	0	28	5845
25	2018	0	22	2	2	2	1	1	0	44	9787
35	2018	0	7	3	8	2	1	2	0	41	9137
50	2018	1	3	4	8	1	1	2	0	41	9251
35	2018	0	23	3	2	2	1	3	0	6	880
27	2018	1	2	2	5	2	1	4	0	14	2116
46	2018	0	29	4	6	1	1	1	0	26	5756
64,9	2018	0	28	4	8	1	1	3	1	10	4601
67	2018	0	32	4	6	1	1	2	0	39	8827
25	2018	1	17	2	1	2	0	4	0	45	10214
17	2018	0	29	1	8	2	1	3	1	10	4196
35	2018	1	5	3	1	1	0	4	1	43	12072
48	2018	0	28	4	5	1	1	1	0	63	13776
47	2018	1	2	4	8	2	1	3	1	10	4108
20	2018	0	20	1	1	2	0	3	1	9	1434
33	2018	0	14	2	1	2	0	4	0	45	9916
28	2018	1	4	2	6	2	1	2	0	39	8692
32,2	2018	1	2	2	8	2	1	3	1	10	4116
52	2018	1	5	4	2	1	1	3	0	6	936
18	2018	1	4	1	4	2	1	3	0	30	6124
55	2018	0	17	4	1	2	0	3	1	69	14138
55	2018	0	22	4	4	1	1	3	0	37	8127
45	2018	0	22	4	1	1	0	1	0	60	13618
28	2018	0	16	2	1	2	0	1	1	4	607
40	2018	0	31	3	5	2	1	2	0	38	8331
27	2018	0	29	2	8	2	1	1	0	59	13098
58	2018	1	6	4	1	2	0	4	1	43	11780
35	2018	1	4	3	8	1	1	3	1	10	4605
42	2018	1	3	3	5	2	1	4	0	14	2304
43	2018	0	22	3	8	1	1	1	0	19	3931
28	2018	0	22	2	1	1	0	1	0	60	13666
35	2018	1	4	3	1	1	0	1	0	11	1787
56	2018	0	19	4	1	1	0	4	0	45	11141
19	2018	0	18	1	1	1	0	4	1	43	12115
13	2018	0	23	1	4	2	1	1	0	23	5266
18	2018	1	5	1	8	2	1	3	1	10	4237
40	2018	0	31	3	1	1	0	3	1	9	1572
20	2018	0	22	1	4	2	1	1	0	28	5914
24	2018	0	22	1	1	2	0	1	0	45	11400
22	2018	1	19	1	2	1	1	1	0	13	1977
42	2018	0	24	3	1	1	0	4	1	43	12158
25	2018	0	23	2	1	2	0	1	0	2	76
60	2018	1	3	4	1	2	0	1	0	2	4
38	2018	0	24	3	4	2	1	1	0	23	5294
40,9	2018	0	22	3	8	2	1	3	1	10	4317
25	2018	0	15	2	1	2	0	3	1	69	14012
33	2018	0	25	2	1	2	0	3	1	69	14064
33	2018	0	32	2	1	2	0	1	0	45	11364
55	2018	0	22	4	1	2	0	1	0	60	13590
36	2018	1	11	3	1	1	0	2	0	32	9720
25	2018	1	9	2	2	2	1	3	0	6	803
18	2018	0	27	1	4	2	1	1	0	23	5278
26	2018	1	11	2	1	2	0	2	0	32	9405
37	2018	0	23	3	4	1	1	3	0	37	8094
31	2018	1	10	2	1	2	0	4	1	43	11483
40	2018	0	31	3	1	1	0	3	1	9	1583
43	2018	1	6	3	4	1	1	3	0	37	8055
36	2018	0	20	3	1	2	0	2	1	49	13272
39	2018	0	25	3	2	1	1	1	0	13	1983
23	2018	1	5	1	8	2	1	3	1	10	4128
66	2018	0	22	4	1	1	0	1	0	60	13690
28	2018	0	16	2	1	2	0	3	1	9	1364
29	2018	1	2	2	1	2	0	3	1	9	1360
32	2018	1	4	2	5	2	1	3	0	16	3139
23	2018	0	26	1	1	2	0	3	1	69	14059
54	2018	0	17	4	2	1	1	2	0	22	5148
30	2018	0	22	2	8	1	1	1	0	25	5648
30	2018	1	5	2	2	2	1	3	0	6	862
26	2018	0	27	2	1	2	0	4	1	43	11574
60	2018	0	22	4	5	2	1	3	0	16	3135
22	2018	0	8	1	8	2	1	1	0	19	3848
55	2018	0	21	4	1	1	0	1	1	4	750
45	2018	0	29	4	1	2	0	3	1	9	1443
49,9	2018	1	2	4	8	2	1	3	1	10	4199
37	2018	0	21	3	6	1	1	2	0	39	8858
36	2018	1	5	3	7	1	1	1	0	42	9376
17	2018	0	22	1	1	2	0	4	1	43	11773
42	2018	1	2	3	1	1	0	3	1	9	1593
50	2018	0	30	4	3	1	1	1	0	36	7456
29	2018	1	2	2	6	2	1	2	0	39	8663
20	2018	1	2	1	5	2	1	4	0	14	2232
45	2018	0	24	4	2	1	1	1	0	20	4060
55	2018	1	2	4	5	2	1	4	0	14	2132
40	2018	0	29	3	1	2	0	2	0	1	1667
18	2018	0	25	1	5	2	1	1	0	62	13715
38	2018	1	3	3	5	1	1	4	0	14	2740
48	2018	0	23	4	5	1	1	3	0	16	3448
65	2018	0	22	4	1	2	0	4	0	45	10292
38	2018	1	2	3	1	1	0	2	1	21	6914
46	2018	0	16	4	4	1	1	1	0	58	13084
58	2018	1	3	4	1	2	0	4	0	45	10105
35	2018	0	28	3	8	2	1	3	1	10	4147
56	2018	1	11	4	1	2	0	2	0	32	9433
50	2018	0	26	4	4	1	1	3	0	30	6564
54	2018	1	6	4	1	1	0	1	0	2	96
27	2018	0	17	2	1	1	0	4	1	43	12235
23	2018	0	14	1	1	1	0	1	1	4	760
40	2018	1	4	3	5	1	1	4	0	14	2811
24	2018	0	30	1	1	1	0	4	1	43	12089
40	2018	0	22	3	1	2	0	1	0	60	13542
67,9	2018	1	11	4	8	2	1	3	1	10	4314
19	2018	0	14	1	4	2	1	1	0	58	13073
50	2018	0	22	4	7	2	1	1	0	42	9337
42	2018	0	20	3	5	2	1	4	0	14	2231
37	2018	1	12	3	2	1	1	3	0	6	954
18	2018	0	12	1	4	2	1	3	0	30	6139
28	2018	0	18	2	1	2	0	1	1	4	629
32	2018	1	3	2	5	1	1	3	0	16	3450
22	2018	0	25	1	5	2	1	2	0	38	8367
45	2018	0	25	4	5	1	1	2	0	38	8563
30	2018	0	18	2	1	1	0	2	0	32	9769
30	2018	0	18	2	1	2	0	4	1	43	11784
20	2018	0	23	1	1	2	0	4	1	43	11768
45	2018	0	24	4	6	2	1	2	0	39	8673
54	2018	1	2	4	1	2	0	4	0	45	10484
34	2018	1	11	2	5	1	1	4	0	14	2650
30	2018	0	23	2	8	1	1	1	0	12	1836
23	2018	1	10	1	2	2	1	3	0	6	860
55	2018	1	3	4	6	1	1	2	0	39	8839
24	2018	1	5	1	2	2	1	3	0	6	832
21	2018	0	22	1	1	2	0	1	0	60	13602
26	2018	0	22	2	1	2	0	2	0	32	9530
24	2018	0	22	1	1	2	0	3	1	69	14294
27	2018	0	30	2	1	2	0	3	1	9	1431
34	2018	0	22	2	1	2	0	1	0	73	14474
20	2018	0	22	1	5	1	1	1	0	17	3640
37	2018	1	2	3	5	2	1	4	0	14	2113
50	2018	0	22	4	1	2	0	1	0	2	56
21	2018	0	24	1	1	2	0	3	1	69	14106
25	2018	0	29	2	5	2	1	2	0	38	8341
50	2018	1	3	4	1	2	0	3	1	69	14058
26	2018	1	3	2	1	2	0	4	0	7	1098
24	2018	0	22	1	1	2	0	2	1	3	296
28	2018	0	15	2	4	1	1	3	0	30	6657
40	2018	0	23	3	8	2	1	3	1	10	4226
41	2018	0	21	3	1	2	0	1	0	2	10
28	2018	1	2	2	1	2	0	3	1	69	14001
23	2018	0	22	1	1	2	0	3	1	69	14066
31	2018	0	29	2	6	1	1	2	0	39	8817
25	2018	0	22	2	1	2	0	1	0	60	13589
29	2018	1	12	2	1	2	0	2	0	32	9519
34,83333	2018	0	33	2	1	2	0	3	1	9	1314
35	2018	0	22	3	8	1	1	1	0	19	3939
31	2018	0	33	2	1	2	0	4	1	43	11441
26	2018	1	3	2	2	1	1	2	0	22	5153
32	2018	0	22	2	1	1	0	2	1	3	401
40	2018	1	6	3	1	2	0	4	1	43	11685
29	2018	0	16	2	1	2	0	3	1	9	1465
29	2018	0	22	2	1	2	0	2	1	3	180
20	2018	0	28	1	1	1	0	3	1	69	14350
28	2018	1	11	2	1	2	0	2	0	32	9497
37	2018	0	23	3	1	2	0	4	0	45	10431
33	2018	1	12	2	1	1	0	4	0	45	10926
23	2018	0	23	1	8	2	1	3	1	10	4194
35	2018	1	22	3	5	1	1	3	0	16	3430
30	2018	0	22	2	1	1	0	1	0	60	13635
20	2018	1	3	1	5	2	1	4	0	14	2188
47	2018	0	23	4	4	2	1	3	0	37	7690
35	2018	1	3	3	4	1	1	3	0	37	8139
29	2018	0	22	2	1	1	0	3	1	69	14379
40	2018	0	21	3	8	2	1	3	1	10	4297
21	2018	0	27	1	6	2	1	1	0	26	5725
30	2018	0	18	2	1	2	0	2	0	32	9612
35	2018	0	7	3	2	2	1	2	0	35	7167
23	2018	0	22	1	1	2	0	2	0	32	9563
22	2018	0	25	1	1	2	0	2	1	3	226
19	2018	0	22	1	1	2	0	4	1	43	11616
54	2018	1	4	4	2	1	1	2	0	35	7301
49	2018	1	11	4	8	1	1	1	0	59	13159
40	2018	0	13	3	4	2	1	1	0	58	13076
50	2018	1	4	4	4	2	1	1	0	28	5871
20	2018	1	2	1	1	2	0	4	1	43	11647
34	2018	0	8	2	1	2	0	4	1	43	11529
77	2018	0	14	4	1	1	0	1	1	4	758
50	2018	1	3	4	5	2	1	4	0	14	2229
30	2018	0	31	2	3	2	1	1	0	36	7376
32	2018	0	29	2	1	2	0	4	0	45	10210
26	2018	1	12	2	1	2	0	2	0	32	9528
47	2018	0	23	4	3	1	1	1	0	36	7472
20	2018	0	7	1	1	2	0	4	1	43	11808
27	2018	0	33	2	4	1	1	3	0	30	6533
44	2018	0	22	3	1	1	0	4	0	45	10810
45	2018	1	2	4	2	2	1	1	0	13	1858
37	2018	1	18	3	2	1	1	2	0	35	7276
36	2018	0	27	3	5	2	1	1	0	63	13755
47	2018	0	9	4	4	1	1	3	0	37	8079
17	2018	1	7	1	5	2	1	4	0	14	2171
19	2018	1	4	1	5	2	1	3	0	16	2975
30	2018	0	22	2	1	2	0	4	0	45	10056
56	2018	1	3	4	4	2	1	3	0	30	6127
63	2018	1	5	4	1	1	0	4	0	45	11034
52	2018	0	20	4	1	2	0	4	0	45	9958
36	2018	1	3	3	5	1	1	4	0	14	2780
33	2018	1	6	2	1	1	0	3	1	69	14321
25	2018	1	11	2	8	2	1	1	0	12	1810
48	2018	0	1	4	1	1	0	4	1	43	12131
35	2018	0	14	3	1	2	0	3	1	69	14136
50	2018	1	11	4	1	2	0	2	0	32	9490
30	2018	0	26	2	5	2	1	3	0	16	3014
50	2018	0	22	4	5	1	1	4	0	14	2804
58	2018	0	25	4	5	2	1	3	0	16	3093
	2018	0	20		1	2	0	1	0	51	12295
36	2018	0	9	3	8	2	1	3	1	10	4143
24	2018	0	24	1	1	2	0	4	0	45	10099
50	2018	0	4	4	5	2	1	2	0	38	8403
28	2018	0	22	2	5	1	1	1	0	63	13786
35	2018	0	22	3	1	2	0	2	1	21	6800
23	2018	0	22	1	8	2	1	1	0	19	3804
40	2018	0	28	3	5	2	1	3	0	16	3045
30	2018	0	22	2	1	1	0	3	1	69	14444
34	2018	0	25	2	1	2	0	4	1	43	11448
60	2018	0	18	4	1	1	0	4	1	43	12117
44	2018	0	32	3	2	2	1	1	0	44	9788
32	2018	1	4	2	4	1	1	3	0	30	6578
28	2018	0	27	2	5	1	1	3	0	16	3387
25	2018	0	28	2	1	1	0	4	0	7	1180
51	2018	0	6	4	2	2	1	1	0	18	3701
30	2018	0	22	2	1	2	0	4	0	45	10235
39	2018	0	30	3	1	1	0	2	1	49	13413
25	2018	1	2	2	4	2	1	3	0	37	7681
35	2018	0	25	3	1	2	0	1	0	73	14511
26,16667	2018	1	4	2	1	2	0	3	1	9	1348
23	2018	1	5	1	8	2	1	3	1	10	4257
47	2018	1	11	4	1	1	0	2	0	32	9694
25	2018	1	4	2	8	2	1	2	0	41	9151
36	2018	0	9	3	3	2	1	1	0	55	12817
30	2018	1	13	2	1	2	0	2	0	1	1670
50	2018	0	25	4	5	2	1	3	0	16	3017
39	2018	0	19	3	4	1	1	3	0	37	8066
46	2018	0	33	4	1	2	0	4	1	43	11434
26	2018	0	22	2	1	2	0	1	1	4	547
31	2018	1	11	2	1	1	0	4	0	45	11144
30	2018	1	2	2	1	2	0	1	0	52	12437
22	2018	1	5	1	2	2	1	3	0	6	906
20	2018	0	17	1	5	2	1	2	0	38	8407
50	2018	1	3	4	5	2	1	4	0	14	2182
40	2018	1	2	3	2	2	1	1	0	18	3674
21	2018	0	26	1	1	2	0	2	1	3	233
31	2018	0	25	2	1	1	0	4	0	45	11128
60	2018	1	3	4	5	2	1	4	0	14	2309
25	2018	1	4	2	5	2	1	4	0	14	2345
39	2018	0	23	3	1	1	0	4	0	45	10838
30	2018	0	22	2	8	2	1	1	0	34	7035
40	2018	1	3	3	5	2	1	4	0	14	2254
39	2018	1	8	3	8	2	1	1	0	25	5604
33	2018	0	29	2	4	1	1	1	0	23	5440
65,1	2018	0	6	4	8	2	1	3	1	10	4085
35	2018	1	2	3	2	2	1	3	0	6	795
30	2018	0	24	2	2	2	1	2	0	22	4915
30	2018	0	22	2	1	1	0	3	1	69	14336
25	2018	1	3	2	5	2	1	4	0	14	2055
46	2018	0	22	4	1	1	0	2	0	32	9682
17	2018	1	4	1	2	2	1	1	0	18	3702
	2018	0	22	4	1	1	0	4	0	7	1183
21	2018	0	22	1	1	2	0	1	0	45	11407
40	2018	0	24	3	8	1	1	3	1	10	4647
64	2018	1	2	4	4	1	1	1	0	23	5489
42	2018	1	11	3	1	2	0	2	0	32	9551
26	2018	1	4	2	1	2	0	3	1	69	14048
52	2018	0	15	4	8	1	1	1	0	25	5652
46,9	2018	1	2	4	8	2	1	3	1	10	4275
24	2018	1	3	1	1	2	0	3	1	69	13974
37	2018	1	2	3	4	2	1	3	0	37	7613
21	2018	0	17	1	1	2	0	4	1	43	11699
20	2018	1	3	1	5	2	1	4	0	14	2280
42	2018	0	15	3	4	1	1	1	0	58	13080
25	2018	0	22	2	1	2	0	2	0	32	9537
28	2018	0	22	2	5	2	1	1	0	17	3596
24	2018	1	10	1	5	2	1	4	0	14	2091
70	2018	0	22	4	1	1	0	1	0	60	13625
25	2018	1	11	2	1	2	0	2	0	32	9570
27	2018	0	22	2	5	2	1	1	0	17	3571
50	2018	0	24	4	4	2	1	3	0	30	6160
45	2018	0	10	4	5	1	1	1	0	33	6996
41	2018	0	29	3	2	2	1	1	0	20	4000
29	2018	1	10	2	2	1	1	3	0	6	970
61	2018	0	30	4	1	2	0	3	1	9	1435
29	2018	0	22	2	1	2	0	1	0	45	11409
42	2018	0	27	3	1	1	0	4	1	43	12144
30	2018	1	11	2	8	2	1	1	0	12	1831
32	2018	1	2	2	4	2	1	3	0	37	7588
22	2018	0	5	1	5	2	1	2	0	38	8387
30	2018	1	2	2	1	1	0	4	0	45	10727
40	2018	0	22	3	1	1	0	4	0	45	10963
56	2018	0	25	4	1	1	0	4	0	45	10827
28	2018	1	10	2	1	1	0	4	1	43	12079
50	2018	1	8	4	5	1	1	4	0	14	2681
19	2018	1	5	1	5	2	1	4	0	14	2275
30	2018	1	3	2	8	2	1	3	1	10	4156
29	2018	1	21	2	2	1	1	2	0	22	5098
35	2018	0	13	3	1	2	0	4	0	45	9840
50	2018	1	5	4	7	1	1	1	0	29	6080
42	2018	0	23	3	1	1	0	1	0	45	11334
40	2018	0	29	3	1	2	0	3	1	9	1438
28	2018	1	3	2	8	2	1	3	1	10	4279
25	2018	1	11	2	1	2	0	2	0	32	9543
48	2018	0	22	4	8	2	1	1	0	19	3793
28,7	2018	0	27	2	8	2	1	3	1	10	4112
19	2018	1	3	1	2	2	1	3	0	6	831
40	2018	0	10	3	8	2	1	1	0	19	3845
36	2018	1	11	3	1	2	0	4	0	45	9845
30	2018	0	23	2	1	1	0	1	0	7	1027
27	2018	1	2	2	1	2	0	4	1	43	11802
52	2018	1	5	4	5	1	1	2	0	38	8542
42	2018	0	16	3	1	1	0	4	1	43	12190
41	2018	0	22	3	8	2	1	1	0	59	13107
50	2018	0	33	4	2	2	1	1	0	18	3666
35	2018	0	22	3	1	2	0	1	0	73	14568
28	2018	0	7	2	4	2	1	3	0	37	7540
45	2018	0	22	4	5	2	1	1	0	62	13701
45	2018	1	10	4	5	2	1	4	0	14	2057
25	2018	1	4	2	1	2	0	4	1	43	11567
24	2018	0	24	1	4	2	1	3	0	37	7651
45	2018	0	22	4	5	1	1	1	0	17	3627
40	2018	0	22	3	1	2	0	1	0	45	11408
42	2018	1	7	3	8	2	1	1	0	12	1829
26	2018	0	22	2	1	2	0	1	0	73	14569
55	2018	1	4	4	4	1	1	1	0	23	5443
28	2018	0	1	2	1	1	0	2	0	1	1723
37	2018	1	7	3	4	1	1	1	0	28	5974
40	2018	1	3	3	1	1	0	4	1	43	12118
22	2018	1	3	1	4	1	1	1	0	23	5491
25	2018	0	30	2	5	2	1	2	0	38	8346
40	2018	0	21	3	8	2	1	3	1	10	4246
60	2018	0	28	4	1	1	0	4	0	45	10684
34	2018	1	6	2	4	2	1	3	0	37	7574
35	2018	0	29	3	1	1	0	2	0	1	1713
45	2018	1	8	4	1	1	0	4	0	7	1215
52	2018	0	21	4	2	1	1	1	0	44	9798
26	2018	1	4	2	1	2	0	3	1	69	14096
28	2018	0	29	2	1	2	0	1	0	45	11288
39	2018	0	28	3	7	1	1	1	0	42	9368
43	2018	0	29	3	7	2	1	1	0	40	8990
28	2018	0	16	2	1	2	0	3	1	9	1526
40	2018	0	28	3	1	2	0	4	1	43	11533
48	2018	0	2	4	1	1	0	1	0	2	98
28	2018	0	24	2	5	1	1	3	0	16	3442
58	2018	1	11	4	1	1	0	2	0	32	9695
60	2018	0	22	4	8	2	1	1	0	25	5571
50	2018	1	3	4	5	2	1	3	0	16	2970
55	2018	0	32	4	2	2	1	2	0	35	7120
52	2018	1	2	4	1	2	0	4	0	45	10165
28	2018	0	23	2	1	2	0	2	0	32	9425
37	2018	0	29	3	1	1	0	1	1	4	724
25	2018	1	2	2	1	2	0	3	1	9	1466
36	2018	1	11	3	1	1	0	2	0	32	9738
38	2018	0	22	3	1	2	0	4	0	7	1110
38	2018	0	26	3	1	1	0	4	1	43	12151
47	2018	1	5	4	2	2	1	1	0	13	1876
57	2018	0	23	4	1	1	0	1	0	73	14649
24	2018	1	6	1	1	2	0	2	0	60	13815
38	2018	1	2	3	1	2	0	4	0	45	10047
51	2018	0	22	4	7	2	1	1	0	42	9317
24	2018	0	30	1	8	2	1	3	1	10	4171
31	2018	1	2	2	2	2	1	1	0	18	3659
22	2018	1	2	1	1	1	0	2	1	49	13441
36	2018	0	25	3	3	2	1	1	0	36	7409
62	2018	1	9	4	1	1	0	4	1	43	12066
30	2018	0	22	2	1	2	0	1	0	60	13546
40	2018	0	8	3	5	2	1	1	0	33	6973
25	2018	0	19	2	4	1	1	1	0	28	5964
34	2018	0	25	2	8	1	1	3	1	10	4618
23	2018	1	2	1	5	2	1	3	0	16	3149
28	2018	0	22	2	1	2	0	1	0	45	11351
43	2018	1	3	3	5	2	1	4	0	14	2198
32	2018	0	20	2	2	1	1	2	0	35	7318
48	2018	0	33	4	8	1	1	3	1	10	4561
49	2018	0	23	4	1	1	0	4	1	43	12179
29	2018	0	26	2	1	1	0	3	1	69	14366
40	2018	0	22	3	1	2	0	1	0	73	14621
20	2018	0	9	1	1	2	0	4	1	43	11464
20	2018	0	22	1	5	2	1	3	0	16	3095
37	2018	0	18	3	1	2	0	4	1	43	11712
48	2018	0	22	4	1	1	0	4	0	45	10956
22	2018	0	30	1	1	2	0	2	1	21	6744
20	2018	1	5	1	5	1	1	4	0	14	2652
34	2018	0	23	2	8	2	1	3	1	10	4261
33	2018	1	4	2	5	2	1	4	0	14	2298
77	2018	0	2	4	1	1	0	4	0	45	10774
65	2018	1	4	4	5	1	1	4	0	14	2701
40	2018	1	2	3	1	2	0	2	1	49	13278
30	2018	0	15	2	1	2	0	4	0	45	10520
45	2018	1	4	4	1	2	0	2	0	32	9598
29	2018	0	25	2	1	2	0	1	0	73	14574
56	2018	0	22	4	8	2	1	1	0	25	5608
19	2018	0	13	1	1	2	0	2	0	32	9632
21	2018	1	9	1	8	2	1	3	1	10	4238
30	2018	0	27	2	1	2	0	4	0	45	10224
36	2018	1	2	3	1	2	0	2	1	21	6766
35	2018	0	28	3	1	2	0	4	0	45	10450
55	2018	0	28	4	1	2	0	4	0	45	10216
28	2018	1	8	2	8	2	1	3	1	10	4129
31	2018	1	3	2	4	1	1	3	0	30	6519
49	2018	0	27	4	1	2	0	4	0	45	10186
30	2018	0	23	2	1	1	0	2	0	1	1728
20	2018	1	6	1	8	2	1	3	1	10	4170
41	2018	0	29	3	1	1	0	3	1	9	1636
30	2018	0	28	2	1	2	0	2	0	1	1677
45	2018	1	11	4	1	1	0	4	0	45	10677
54	2018	0	32	4	1	2	0	3	1	69	13991
27	2018	0	29	2	1	2	0	2	0	1	1669
35	2018	0	30	3	4	1	1	1	0	23	5427
56	2018	1	8	4	5	2	1	3	0	16	3036
38	2018	1	9	3	1	1	0	3	1	9	1638
26	2018	0	8	2	2	1	1	1	0	13	2034
30	2018	1	4	2	5	2	1	4	0	14	2383
25	2018	1	5	2	2	2	1	3	0	6	896
42	2018	0	33	3	1	1	0	4	0	45	10766
43	2018	0	22	3	2	2	1	2	0	35	7098
25	2018	1	4	2	1	1	0	4	1	43	12073
45	2018	1	11	4	4	1	1	3	0	30	6602
47	2018	0	23	4	1	2	0	1	0	73	14596
28	2018	1	5	2	2	2	1	3	0	6	893
28	2018	1	3	2	1	2	0	2	0	60	13820
46	2018	0	14	4	2	1	1	2	0	22	5130
31	2018	1	5	2	2	2	1	3	0	6	902
47	2018	1	3	4	4	2	1	3	0	37	7726
	2018	0	28	4	1	1	0	4	0	7	1176
59	2018	1	3	4	5	2	1	4	0	14	2341
33	2018	0	22	2	1	2	0	1	0	60	13607
31	2018	0	25	2	1	2	0	1	0	11	1745
41	2018	0	23	3	5	1	1	1	0	62	13739
23	2018	0	28	1	4	2	1	3	0	30	6131
26	2018	0	22	2	1	2	0	4	0	7	1038
25	2018	0	25	2	1	2	0	4	0	45	9872
25	2018	0	24	2	8	2	1	3	1	10	4206
45	2018	0	22	4	1	1	0	1	0	60	13684
19	2018	0	27	1	1	2	0	2	1	21	6739
17	2018	1	5	1	1	1	0	4	1	43	12200
35	2018	0	17	3	1	2	0	4	1	43	11799
30	2018	0	22	2	7	1	1	1	0	40	9075
28	2018	0	22	2	1	2	0	1	0	45	11361
38	2018	0	23	3	4	2	1	1	0	23	5312
45	2018	0	25	4	1	1	0	1	1	4	738
27	2018	0	33	2	4	1	1	3	0	30	6513
24	2018	0	22	1	5	2	1	1	0	17	3597
38	2018	0	24	3	1	1	0	4	0	45	11071
34	2018	1	4	2	1	1	0	3	1	69	14358
49	2018	1	2	4	8	1	1	2	0	41	9245
30	2018	1	5	2	2	2	1	2	0	35	7105
60	2018	1	4	4	5	2	1	3	0	16	2990
55	2018	0	22	4	1	2	0	1	0	73	14532
65	2018	0	19	4	1	2	0	2	1	49	13236
32	2018	0	27	2	1	2	0	1	0	11	1743
31	2018	1	3	2	5	1	1	4	0	14	2675
34	2018	0	22	2	1	2	0	4	1	43	11488
30	2018	1	2	2	5	1	1	3	0	16	3459
29	2018	0	22	2	1	1	0	3	1	9	1601
28	2018	0	24	2	1	2	0	1	0	45	11387
32	2018	0	21	2	1	2	0	3	1	69	14122
28	2018	1	5	2	1	2	0	4	0	45	10049
31	2018	1	3	2	5	2	1	3	0	16	3118
21	2018	0	9	1	4	2	1	3	0	37	7617
39	2018	1	2	3	1	2	0	4	0	45	10064
29	2018	0	18	2	1	2	0	4	1	43	11622
23	2018	0	26	1	1	2	0	3	1	9	1412
47	2018	0	22	4	1	2	0	2	1	3	274
24	2018	0	6	1	1	2	0	3	1	9	1347
24	2018	0	17	1	1	2	0	4	1	43	11823
44	2018	0	25	3	1	2	0	4	1	43	11433
53	2018	0	22	4	1	1	0	1	0	60	13686
18	2018	0	22	1	1	2	0	3	1	69	14078
49	2018	0	17	4	7	1	1	1	0	40	9033
26	2018	0	21	2	1	2	0	2	1	49	13317
29	2018	1	3	2	2	2	1	2	0	35	7156
58	2018	0	20	4	4	1	1	1	0	56	12913
	2018	1	14	4	1	1	0	4	0	7	1165
45	2018	0	27	4	1	1	0	2	1	21	6910
30	2018	0	22	2	1	2	0	4	1	43	11560
25	2018	1	4	2	5	2	1	4	0	14	2320
35	2018	1	5	3	1	1	0	4	1	43	12153
58	2018	0	9	4	1	2	0	1	0	51	12302
55	2018	1	8	4	2	2	1	3	0	6	858
40,3	2018	1	9	3	8	2	1	3	1	10	4113
42	2018	1	6	3	7	2	1	1	0	15	2965
57	2018	1	2	4	1	2	0	3	1	69	13978
35	2018	1	8	3	1	2	0	4	1	43	11430
37	2018	1	5	3	1	2	0	4	0	7	1107
59,9	2018	1	4	4	8	2	1	3	1	10	4134
32	2018	0	22	2	1	1	0	2	1	49	13436
34	2018	0	22	2	1	2	0	1	0	73	14535
45	2018	1	2	4	5	2	1	4	0	14	2161
37	2018	1	15	3	4	2	1	3	0	30	6255
22	2018	0	16	1	1	2	0	4	1	43	11579
25	2018	1	2	2	4	2	1	3	0	30	6206
30	2018	1	7	2	1	1	0	2	1	49	13443
15	2018	0	22	1	1	2	0	3	1	69	14293
44	2018	0	22	3	1	2	0	1	0	60	13571
33	2018	0	22	2	1	1	0	1	0	60	13683
22	2018	1	2	1	1	1	0	4	0	7	1217
39	2018	0	22	3	1	2	0	1	1	4	636
36	2018	1	6	3	1	2	0	2	1	49	13382
54	2018	0	23	4	4	1	1	3	0	37	8074
30	2018	0	14	2	1	2	0	4	0	45	9947
43	2018	0	22	3	7	1	1	1	0	42	9371
45	2018	1	7	4	8	2	1	1	0	19	3838
40	2018	0	22	3	2	2	1	3	0	6	879
32	2018	0	16	2	1	2	0	4	1	43	11436
54	2018	1	12	4	4	2	1	1	0	28	5904
25	2018	0	22	2	8	2	1	2	0	41	9098
42	2018	0	20	3	1	1	0	4	0	45	10807
40	2018	0	25	3	1	1	0	4	0	45	11067
45	2018	0	22	4	2	1	1	1	0	20	4064
25	2018	0	5	2	2	2	1	2	0	35	7134
35	2018	0	29	3	2	1	1	2	0	35	7287
25	2018	1	3	2	5	2	1	4	0	14	2191
29	2018	0	22	2	1	2	0	3	1	69	14287
42	2018	1	5	3	4	1	1	1	0	23	5432
30	2018	0	22	2	8	1	1	1	0	59	13183
29	2018	1	3	2	4	2	1	3	0	30	6163
22	2018	0	26	1	1	2	0	4	0	45	10077
45	2018	1	2	4	8	2	1	3	1	10	4236
30	2018	0	22	2	1	1	0	2	1	3	427
55	2018	1	4	4	5	1	1	4	0	14	2798
39	2018	1	2	3	5	1	1	4	0	14	2788
25	2018	1	6	2	4	2	1	3	0	37	7622
25	2018	1	4	2	5	2	1	4	0	14	2273
18	2018	0	31	1	7	2	1	1	0	40	8996
21	2018	0	24	1	5	2	1	2	0	38	8394
17	2018	0	25	1	1	2	0	3	1	69	14097
29	2018	1	7	2	1	1	0	4	1	43	12091
35	2018	0	26	3	5	2	1	1	0	62	13717
25	2018	0	13	2	1	2	0	3	1	69	14008
16	2018	0	23	1	1	2	0	2	0	32	9428
28	2018	1	3	2	5	2	1	3	0	16	3074
40	2018	0	22	3	1	1	0	1	0	60	13653
48	2018	0	26	4	1	1	0	4	0	45	10885
26	2018	1	2	2	1	2	0	2	1	49	13245
33	2018	0	27	2	3	1	1	1	0	36	7466
35	2018	1	3	3	2	2	1	3	0	6	870
43	2018	1	3	3	1	1	0	2	1	21	6918
30	2018	0	23	2	1	2	0	1	0	2	74
35	2018	0	13	3	1	2	0	4	0	45	10089
50	2018	1	3	4	8	1	1	2	0	41	9280
48	2018	1	11	4	4	1	1	3	0	30	6563
65	2018	1	3	4	1	2	0	3	1	69	14000
38	2018	1	2	3	4	2	1	3	0	37	7647
70	2018	0	24	4	2	1	1	2	0	22	5135
36	2018	0	22	3	1	2	0	1	0	60	13537
45	2018	1	2	4	1	2	0	3	1	9	1451
70	2018	0	23	4	5	1	1	1	0	63	13779
38	2018	1	3	3	1	1	0	4	0	45	11089
36	2018	0	33	3	4	2	1	1	0	23	5242
52	2018	0	23	4	4	1	1	1	0	23	5465
45	2018	0	22	4	8	2	1	1	0	19	3800
	2018	1	4	4	1	2	0	4	0	7	1047
30	2018	0	22	2	1	2	0	4	1	43	11450
29	2018	0	30	2	6	2	1	2	0	39	8668
37	2018	1	11	3	4	1	1	3	0	30	6608
27	2018	1	3	2	8	2	1	1	0	19	3846
30	2018	1	5	2	8	2	1	3	1	10	4250
35	2018	0	22	3	1	2	0	1	0	60	13600
15	2018	1	8	1	5	2	1	4	0	14	2136
58	2018	0	29	4	1	1	0	1	0	73	14656
25	2018	0	24	2	1	2	0	4	0	45	10240
60	2018	0	33	4	2	1	1	2	0	35	7269
28	2018	1	4	2	1	2	0	3	1	69	13996
35	2018	0	21	3	1	2	0	1	0	2	21
53	2018	0	23	4	1	2	0	2	0	32	9427
36	2018	0	16	3	8	2	1	3	1	10	4222
40	2018	1	8	3	8	1	1	3	1	10	4571
25	2018	0	24	2	5	1	1	3	0	16	3439
38	2018	0	9	3	5	1	1	3	0	16	3444
31,1	2018	0	5	2	8	2	1	3	1	10	4087
24	2018	1	5	1	1	2	0	1	0	2	18
35	2018	1	15	3	2	2	1	3	0	6	798
30	2018	0	22	2	1	2	0	1	0	60	13527
28	2018	0	24	2	6	1	1	2	0	39	8842
41	2018	1	8	3	1	2	0	3	1	69	14054
23	2018	1	4	1	1	2	0	3	1	69	14108
20	2018	0	22	1	5	2	1	1	0	17	3577
70	2018	0	18	4	6	1	1	1	0	26	5763
47	2018	0	26	4	6	2	1	1	0	27	5778
31	2018	0	27	2	1	2	0	2	1	3	199
36	2018	0	22	3	2	1	1	1	0	20	4054
56	2018	0	22	4	1	2	0	4	0	7	1103
20	2018	1	15	1	8	2	1	3	1	10	4271
19	2018	0	4	1	1	2	0	4	0	45	10223
54	2018	1	2	4	5	2	1	2	0	38	8318
41	2018	0	24	3	1	2	0	1	0	11	1756
36	2018	1	3	3	1	2	0	3	1	69	14091
48	2018	0	22	4	8	2	1	1	0	19	3815
38	2018	0	24	3	2	2	1	1	0	13	1856
38	2018	0	22	3	8	1	1	3	1	10	4607
27	2018	1	5	2	2	2	1	3	0	6	900
56	2018	0	27	4	5	2	1	3	0	16	3065
19	2018	0	21	1	1	2	0	2	0	1	1698
39	2018	1	3	3	8	2	1	3	1	10	4139
21	2018	0	31	1	1	2	0	1	1	4	548
59	2018	1	3	4	1	2	0	4	1	43	11447
34	2018	0	22	2	1	2	0	1	0	73	14583
63	2018	0	27	4	1	1	0	4	1	43	12083
36	2018	1	3	3	5	2	1	3	0	16	3092
38	2018	1	4	3	5	1	1	4	0	14	2787
29	2018	1	11	2	1	2	0	2	0	32	9499
29	2018	0	22	2	1	2	0	1	0	60	13547
28	2018	0	32	2	2	2	1	2	0	35	7117
26	2018	0	18	2	4	2	1	3	0	30	6137
45	2018	0	25	4	1	1	0	2	1	3	431
28	2018	0	1	2	2	2	1	1	0	13	1870
48	2018	0	10	4	5	1	1	1	0	33	7003
35	2018	1	17	3	1	2	0	4	0	45	10226
54,9	2018	0	23	4	8	2	1	3	1	10	4244
55	2018	0	22	4	5	2	1	1	0	17	3603
40	2018	0	26	3	1	2	0	4	0	45	10475
39	2018	0	29	3	1	2	0	1	0	2	6
43	2018	0	22	3	1	2	0	1	0	73	14527
40	2018	1	3	3	5	2	1	4	0	14	2250
57	2018	0	25	4	1	1	0	4	0	45	10667
36	2018	1	2	3	5	2	1	4	0	14	2114
30	2018	1	6	2	2	2	1	3	0	6	843
25	2018	0	23	2	1	1	0	2	1	3	447
43,2	2018	0	27	3	8	1	1	3	1	10	4551
60	2018	0	23	4	1	1	0	4	0	45	11072
36	2018	0	22	3	1	2	0	1	0	45	11353
35	2018	1	11	3	1	1	0	2	0	32	9728
19	2018	0	4	1	1	2	0	4	0	45	10248
50	2018	0	25	4	1	2	0	4	1	43	11504
32	2018	0	22	2	2	2	1	2	0	22	4910
40	2018	0	26	3	1	2	0	4	0	45	9847
45	2018	1	2	4	1	2	0	3	1	9	1542
35	2018	1	2	3	6	2	1	2	0	39	8684
40	2018	0	24	3	2	2	1	1	0	20	4021
20	2018	1	2	1	7	2	1	1	0	40	8947
53	2018	0	26	4	1	1	0	2	0	1	1716
35	2018	0	19	3	2	2	1	2	0	35	7165
26	2018	0	27	2	8	1	1	1	0	59	13151
35	2018	1	7	3	5	1	1	1	0	33	6997
55	2018	0	31	4	5	1	1	3	0	16	3384
38	2018	0	22	3	1	2	0	1	0	60	13594
63	2018	0	28	4	5	1	1	3	0	16	3383
20	2018	0	22	1	5	2	1	3	0	16	3140
54	2018	1	2	4	1	2	0	3	1	69	14043
36	2018	0	29	3	1	2	0	4	1	43	11444
32	2018	1	4	2	1	1	0	2	1	3	443
30	2018	0	28	2	1	2	0	4	1	43	11630
49	2018	0	29	4	5	1	1	3	0	16	3378
40	2018	0	28	3	1	2	0	4	1	43	11473
49	2018	1	7	4	2	2	1	2	0	35	7116
37	2018	0	22	3	1	2	0	3	1	69	14134
28	2018	0	25	2	1	1	0	1	0	2	122
30	2018	0	15	2	1	1	0	4	1	43	12199
18	2018	0	17	1	4	2	1	1	0	56	12905
50	2018	0	22	4	1	2	0	2	0	32	9424
24	2018	0	22	1	1	2	0	1	0	2	53
19	2018	0	23	1	1	2	0	3	1	9	1368
25	2018	0	23	2	1	2	0	4	0	45	10286
30	2018	0	26	2	1	2	0	2	1	21	6769
28	2018	1	4	2	1	1	0	2	1	21	6899
62,1	2018	0	21	4	8	2	1	3	1	10	4547
34	2018	1	4	2	5	2	1	4	0	14	2367
22	2018	0	22	1	1	2	0	1	0	73	14579
40	2018	1	8	3	8	2	1	2	0	41	9111
43	2018	0	25	3	1	1	0	3	1	69	14356
35	2018	0	5	3	8	2	1	2	0	41	9150
36	2018	1	2	3	5	1	1	4	0	14	2664
40	2018	0	4	3	1	1	0	4	1	43	12178
30	2018	1	4	2	8	2	1	1	0	59	13094
23	2018	1	2	1	2	2	1	3	0	6	857
20	2018	1	2	1	5	2	1	3	0	16	3091
53,9	2018	0	28	4	8	1	1	3	1	10	4591
28	2018	1	2	2	5	2	1	4	0	14	2096
50	2018	0	22	4	1	2	0	2	1	3	282
38	2018	0	24	3	8	2	1	1	0	59	13097
17	2018	0	22	1	1	1	0	2	1	3	392
33	2018	0	23	2	4	2	1	3	0	30	6242
45	2018	0	24	4	2	1	1	3	0	6	979
26	2018	0	22	2	4	2	1	3	0	30	6208
30	2018	0	20	2	8	2	1	3	1	10	4328
42	2018	0	31	3	4	1	1	3	0	30	6534
30	2018	1	12	2	1	2	0	2	0	32	9447
23	2018	1	5	1	8	2	1	3	1	10	4160
37	2018	0	17	3	2	2	1	2	0	22	4930
45	2018	0	14	4	1	1	0	4	1	43	12189
22	2018	0	29	1	1	1	0	4	0	45	11074
40	2018	1	2	3	4	1	1	3	0	37	8092
30	2018	0	22	2	2	2	1	3	0	6	884
50	2018	0	31	4	5	2	1	3	0	16	2994
30	2018	1	4	2	5	2	1	4	0	14	2381
19	2018	1	8	1	4	2	1	3	0	37	7547
65	2018	0	22	4	1	2	0	4	0	45	10241
27	2018	0	32	2	1	1	0	3	1	69	14324
26	2018	0	15	2	1	2	0	3	1	69	14118
22	2018	0	22	1	5	2	1	3	0	16	3153
23	2018	0	28	1	1	2	0	2	1	3	205
30	2018	1	11	2	4	1	1	3	0	30	6586
26	2018	0	14	2	3	2	1	1	0	54	12565
23	2018	1	3	1	5	2	1	4	0	14	2306
32	2018	1	4	2	4	1	1	3	0	37	8061
58	2018	0	26	4	1	1	0	1	0	73	14664
31	2018	1	4	2	8	2	1	3	1	10	4306
53	2018	0	22	4	1	1	0	1	0	60	13633
31	2018	0	24	2	1	2	0	4	1	43	11445
27	2018	0	30	2	1	1	0	1	0	73	14653
32	2018	1	4	2	5	2	1	4	0	14	2168
26	2018	0	22	2	6	2	1	1	0	31	6721
30	2018	1	5	2	1	2	0	3	1	69	14067
30	2018	1	13	2	8	2	1	3	1	10	4132
30	2018	1	5	2	5	2	1	3	0	16	3166
61	2018	0	24	4	1	1	0	2	1	3	436
28	2018	1	4	2	1	2	0	1	0	52	12469
29	2018	0	14	2	4	2	1	3	0	30	6168
24	2018	0	8	1	1	2	0	4	0	45	10098
47	2018	0	22	4	1	1	0	2	1	3	454
47	2018	0	15	4	1	1	0	1	1	4	749
30	2018	1	5	2	2	2	1	3	0	6	835
16	2018	0	25	1	3	1	1	1	0	36	7488
27	2018	0	22	2	4	1	1	3	0	30	6615
67	2018	0	27	4	6	1	1	1	0	27	5811
22	2018	1	4	1	2	2	1	1	0	13	1868
29	2018	1	9	2	1	2	0	4	1	43	11740
36	2018	0	7	3	8	2	1	1	0	19	3823
25	2018	0	22	2	1	2	0	1	0	60	13580
30	2018	1	3	2	1	2	0	3	1	9	1340
30	2018	0	16	2	1	2	0	1	0	53	12503
35	2018	0	24	3	4	2	1	3	0	30	6269
35	2018	1	5	3	4	2	1	3	0	37	7546
25	2018	0	22	2	4	2	1	1	0	23	5249
33	2018	0	27	2	1	1	0	2	1	21	6900
20	2018	0	22	1	1	2	0	4	1	43	11577
54,9	2018	0	24	4	8	2	1	3	1	10	4259
35	2018	1	2	3	5	2	1	2	0	38	8335
23	2018	0	22	1	1	2	0	1	0	73	14590
60	2018	0	19	4	1	1	0	4	1	43	12146
38	2018	1	3	3	5	2	1	4	0	14	2236
40	2018	0	20	3	7	1	1	1	0	29	6074
28	2018	0	25	2	8	2	1	3	1	10	4266
50	2018	0	19	4	1	2	0	3	1	69	14145
39	2018	1	3	3	2	1	1	3	0	6	962
30	2018	0	26	2	4	2	1	1	0	23	5288
40	2018	0	27	3	3	2	1	1	0	36	7399
37	2018	1	3	3	1	2	0	4	0	45	10123
27	2018	1	4	2	5	2	1	4	0	14	2361
22	2018	1	2	1	2	1	1	3	0	6	943
66	2018	0	22	4	1	2	0	2	1	21	6765
38	2018	1	10	3	1	1	0	4	1	43	12159
29	2018	1	2	2	4	2	1	1	0	28	5854
40	2018	0	22	3	1	2	0	1	0	73	14595
30	2018	1	2	2	5	2	1	4	0	14	2111
20	2018	1	11	1	1	2	0	2	0	32	9485
25	2018	0	24	2	4	2	1	1	0	23	5295
22	2018	0	22	1	1	2	0	1	0	73	14526
27	2018	1	9	2	4	2	1	3	0	37	7722
58	2018	1	3	4	5	1	1	4	0	14	2698
40	2018	0	20	3	2	1	1	2	0	22	5132
63	2018	0	25	4	1	1	0	4	1	43	12164
20	2018	1	4	1	1	2	0	2	0	60	13813
30	2018	0	28	2	1	2	0	1	1	4	580
35	2018	0	27	3	5	1	1	3	0	16	3380
38	2018	0	14	3	3	2	1	1	0	54	12568
28	2018	0	23	2	1	2	0	1	0	73	14600
28	2018	1	2	2	1	2	0	3	1	9	1540
45	2018	0	22	4	8	2	1	1	0	59	13113
28	2018	1	12	2	1	2	0	4	1	43	11732
40	2018	1	3	3	2	2	1	2	0	22	4902
30	2018	0	25	2	1	2	0	4	0	45	10505
34	2018	0	33	2	1	1	0	3	1	69	14454
46	2018	0	19	4	1	1	0	4	0	45	11143
20	2018	1	6	1	2	2	1	2	0	22	4900
34	2018	0	30	2	4	1	1	3	0	30	6545
25	2018	1	3	2	4	2	1	3	0	37	7614
18	2018	1	2	1	4	2	1	1	0	28	5858
59,9	2018	0	23	4	8	2	1	3	1	10	4268
37	2018	1	4	3	6	2	1	1	0	26	5717
53	2018	0	15	4	1	1	0	4	1	43	12143
20	2018	0	22	1	8	2	1	1	0	34	7042
38	2018	0	28	3	2	2	1	2	0	22	4863
42	2018	1	11	3	4	2	1	3	0	30	6207
48	2018	0	17	4	1	1	0	4	1	43	12171
47	2018	0	14	4	1	2	0	2	1	3	235
25	2018	0	14	2	3	2	1	1	0	36	7389
28	2018	1	2	2	3	2	1	1	0	57	12917
50	2018	1	15	4	2	1	1	2	0	35	7300
28	2018	0	30	2	1	2	0	2	1	49	13257
46	2018	1	4	4	8	1	1	3	1	10	4630
35	2018	1	3	3	5	1	1	4	0	14	2749
36	2018	1	10	3	2	2	1	2	0	35	7190
35	2018	0	31	3	1	2	0	4	0	45	9853
36	2018	0	26	3	4	2	1	1	0	23	5291
35	2018	1	8	3	2	2	1	2	0	22	4885
30	2018	1	4	2	1	2	0	2	0	60	13814
34	2018	0	17	2	1	1	0	1	0	73	14638
24	2018	0	13	1	1	2	0	2	1	3	298
25	2018	1	6	2	8	2	1	3	1	10	4178
40	2018	0	22	3	1	2	0	2	0	32	9549
26	2018	0	23	2	1	2	0	2	0	32	9404
14	2018	0	23	1	5	2	1	3	0	16	3117
36	2018	0	6	3	5	1	1	2	0	38	8560
15	2018	1	7	1	4	2	1	1	0	28	5877
38	2018	1	2	3	1	1	0	4	0	45	11131
37	2018	1	11	3	1	2	0	2	0	32	9436
30	2018	0	23	2	1	1	0	2	0	32	9733
35	2018	0	13	3	1	2	0	4	0	45	10034
30	2018	1	3	2	2	2	1	3	0	6	869
31	2018	1	4	2	4	2	1	3	0	30	6117
21	2018	1	11	1	2	2	1	3	0	6	855
41	2018	0	32	3	8	1	1	3	1	10	4557
20	2018	1	2	1	1	2	0	3	1	9	1527
50	2018	1	11	4	8	2	1	1	0	12	1812
40	2018	1	2	3	8	2	1	3	1	10	4138
38	2018	1	2	3	8	2	1	1	0	19	3816
39	2018	1	4	3	2	2	1	2	0	35	7153
33	2018	0	21	2	8	1	1	3	1	10	4619
31	2018	0	22	2	8	2	1	2	0	41	9103
27	2018	1	3	2	1	2	0	3	1	9	1373
64	2018	1	8	4	2	1	1	3	0	6	950
35	2018	1	5	3	5	1	1	4	0	14	2642
65	2018	1	4	4	1	1	0	3	1	9	1605
48	2018	0	26	4	4	2	1	3	0	30	6174
28	2018	0	29	2	1	2	0	4	1	43	11499
57	2018	0	18	4	1	1	0	1	0	53	12523
56	2018	0	22	4	1	2	0	1	0	73	14567
30	2018	0	22	2	1	2	0	1	0	60	13526
20	2018	0	19	1	1	2	0	4	1	43	11744
32	2018	0	25	2	6	1	1	2	0	39	8840
50	2018	1	7	4	5	2	1	3	0	16	3039
47	2018	0	22	4	1	1	0	1	0	45	11333
40	2018	0	30	3	1	2	0	4	0	45	10043
42	2018	0	21	3	8	1	1	3	1	10	4642
30	2018	0	28	2	2	2	1	2	0	35	7151
33	2018	0	30	2	3	2	1	1	0	36	7375
38	2018	0	16	3	8	1	1	3	1	10	4643
20	2018	0	22	1	7	2	1	1	0	40	9026
41	2018	0	24	3	1	2	0	2	1	3	220
32	2018	1	3	2	8	1	1	1	0	59	13148
30	2018	1	3	2	5	2	1	1	0	63	13750
20	2018	1	5	1	7	2	1	1	0	29	6029
58	2018	1	4	4	8	2	1	3	1	10	4103
34	2018	1	9	2	6	2	1	2	0	39	8711
45	2018	0	22	4	1	2	0	4	0	45	10539
38	2018	0	32	3	2	2	1	2	0	35	7119
29	2018	1	3	2	1	2	0	3	1	69	14116
31	2018	1	8	2	5	1	1	3	0	16	3447
45	2018	0	14	4	8	1	1	2	0	41	9254
30	2018	0	19	2	1	1	0	2	1	3	399
27	2018	1	4	2	1	2	0	3	1	69	13969
64,9	2018	0	22	4	8	2	1	3	1	10	4278
58	2018	0	9	4	8	1	1	1	0	19	3948
28	2018	0	2	2	1	2	0	4	1	43	11821
42	2018	0	15	3	1	2	0	2	1	3	175
13	2018	0	22	1	1	1	0	1	0	60	13642
59	2018	0	27	4	1	2	0	4	1	43	11553
30	2018	1	4	2	2	1	1	1	0	13	1973
25	2018	0	16	2	1	2	0	3	1	9	1315
42	2018	0	26	3	8	2	1	3	1	10	4234
34	2018	0	29	2	5	1	1	2	0	38	8543
19	2018	1	4	1	5	2	1	4	0	14	2207
35	2018	0	26	3	5	2	1	3	0	16	3081
30	2018	0	6	2	2	2	1	2	0	35	7180
42	2018	0	22	3	1	2	0	1	0	73	14616
54	2018	1	7	4	1	1	0	4	0	45	10801
40	2018	1	11	3	1	2	0	2	0	32	9438
45	2018	0	23	4	1	2	0	4	0	45	10527
40	2018	0	23	3	2	2	1	2	0	35	7114
14	2018	0	23	1	1	2	0	2	0	32	9544
44	2018	1	2	3	1	2	0	2	0	32	9607
28	2018	0	6	2	8	2	1	3	1	10	4184
30	2018	1	2	2	8	1	1	3	1	10	4569
51	2018	0	13	4	6	1	1	1	0	27	5819
24	2018	0	22	1	5	2	1	2	0	38	8413
40	2018	0	22	3	1	1	0	1	0	45	11339
41	2018	1	5	3	1	2	0	4	1	43	11502
40	2018	0	22	3	2	2	1	3	0	6	885
22	2018	1	13	1	2	2	1	3	0	6	818
28	2018	0	14	2	3	2	1	1	0	55	12773
42	2018	0	20	3	6	1	1	1	0	27	5808
50	2018	1	2	4	5	1	1	3	0	16	3399
63	2018	0	23	4	1	2	0	4	1	43	11747
60	2018	1	11	4	8	2	1	1	0	59	13116
16	2018	1	3	1	5	2	1	4	0	14	2186
58	2018	1	18	4	4	2	1	3	0	30	6199
24	2018	0	22	1	4	2	1	3	0	30	6316
44	2018	1	3	3	5	2	1	3	0	16	3007
48	2018	1	2	4	1	2	0	4	0	45	10109
20	2018	0	14	1	1	2	0	4	0	45	10104
35	2018	1	11	3	8	1	1	1	0	12	1845
25	2018	0	13	2	4	1	1	1	0	28	5952
22	2018	0	22	1	1	2	0	2	0	32	9390
45	2018	1	13	4	1	1	0	4	0	45	11158
31	2018	0	22	2	5	2	1	3	0	16	3151
40	2018	0	26	3	5	1	1	3	0	16	3356
16	2018	0	22	1	1	1	0	4	0	45	10743
49	2018	1	4	4	1	2	0	4	1	43	11431
35	2018	0	22	3	1	2	0	4	0	45	10480
32	2018	0	24	2	1	2	0	1	0	45	11392
19	2018	0	22	1	1	2	0	1	0	45	11380
30,3	2018	0	30	2	8	2	1	3	1	10	4114
38	2018	1	2	3	1	2	0	2	0	32	9616
65	2018	0	2	4	2	2	1	2	0	35	7197
37	2018	0	22	3	5	2	1	4	0	14	2261
47	2018	0	28	4	1	1	0	4	0	45	10794
24	2018	0	25	1	1	2	0	4	1	43	11655
25	2018	0	30	2	1	2	0	4	0	45	10044
44	2018	1	6	3	1	2	0	2	1	49	13312
40	2018	0	22	3	1	2	0	1	0	73	14557
46	2018	0	20	4	1	1	0	1	0	53	12540
38	2018	1	2	3	1	2	0	4	0	45	10228
43	2018	0	22	3	4	1	1	1	0	28	5995
35	2018	0	1	3	1	2	0	3	1	9	1349
29	2018	0	22	2	1	2	0	4	1	43	11694
35	2018	0	20	3	5	1	1	3	0	16	3456
25	2018	1	5	2	1	1	0	2	0	60	13848
42	2018	0	22	3	2	1	1	1	0	20	4061
35	2018	0	22	3	1	2	0	2	1	49	13279
55	2018	0	26	4	3	1	1	1	0	36	7458
56	2018	0	18	4	6	1	1	2	0	39	8855
40	2018	1	3	3	5	2	1	4	0	14	2334
30	2018	0	14	2	5	2	1	3	0	16	3144
36	2018	0	22	3	6	1	1	1	0	31	6726
29	2018	0	22	2	1	2	0	1	0	45	11292
33	2018	0	23	2	4	1	1	1	0	28	5989
32	2018	0	21	2	3	2	1	1	0	55	12810
29	2018	1	2	2	5	1	1	3	0	16	3421
39	2018	0	1	3	6	2	1	2	0	39	8719
25	2018	1	4	2	5	2	1	4	0	14	2200
20	2018	1	3	1	1	2	0	3	1	9	1352
27	2018	0	16	2	1	2	0	4	1	43	11435
26	2018	1	4	2	5	2	1	4	0	14	2300
65	2018	0	27	4	5	2	1	3	0	16	3051
50	2018	0	22	4	1	2	0	1	0	73	14531
20	2018	1	10	1	5	2	1	3	0	16	3070
20	2018	0	22	1	1	2	0	1	0	60	13550
25	2018	0	24	2	4	2	1	1	0	28	5841
29	2018	0	22	2	5	1	1	4	0	14	2763
36	2018	1	2	3	5	2	1	4	0	14	2115
34	2018	1	2	2	1	1	0	4	0	45	10775
21	2018	1	20	1	1	2	0	4	1	43	11656
29	2018	1	11	2	1	2	0	2	0	32	9525
44	2018	0	17	3	1	2	0	2	1	49	13321
65	2018	0	18	4	1	2	0	1	0	53	12511
35	2018	1	2	3	8	2	1	2	0	41	9124
47,9	2018	0	22	4	8	2	1	3	1	10	4282
25	2018	0	14	2	1	1	0	3	1	69	14354
36	2018	0	22	3	1	1	0	4	1	43	12204
39	2018	0	27	3	1	1	0	4	0	45	11097
45	2018	1	5	4	2	1	1	3	0	6	937
30	2018	1	2	2	4	2	1	3	0	30	6224
42	2018	0	19	3	3	1	1	1	0	54	12724
35	2018	0	33	3	8	1	1	3	1	10	4563
50	2018	0	23	4	1	2	0	4	0	45	9859
47	2018	1	3	4	8	2	1	1	0	19	3851
20	2018	0	16	1	4	2	1	3	0	37	7727
30	2018	0	27	2	1	2	0	4	0	45	10436
60	2018	1	6	4	5	2	1	2	0	38	8410
33	2018	0	22	2	1	2	0	1	0	73	14506
44	2018	1	3	3	1	1	0	4	0	45	10836
45	2018	0	22	4	1	1	0	1	0	73	14643
45	2018	0	6	4	3	1	1	1	0	54	12716
22,4	2018	0	20	1	8	2	1	3	1	10	4090
45	2018	0	28	4	7	1	1	1	0	42	9369
24	2018	0	22	1	5	1	1	1	0	63	13782
32	2018	0	22	2	2	2	1	1	0	20	4030
25	2018	0	6	2	2	2	1	2	0	35	7158
37	2018	0	22	3	1	1	0	2	0	32	9675
28	2018	0	27	2	2	1	1	2	0	35	7268
50	2018	0	19	4	2	2	1	2	0	35	7127
38	2018	1	11	3	8	2	1	1	0	12	1817
24	2018	0	20	1	4	2	1	1	0	24	5542
35	2018	1	6	3	1	2	0	2	0	1	1694
30	2018	1	2	2	4	2	1	1	0	28	5897
28	2018	0	16	2	8	1	1	1	0	34	7090
23	2018	0	18	1	4	2	1	3	0	37	7660
19	2018	0	28	1	1	2	0	3	1	9	1358
28	2018	0	23	2	8	2	1	1	0	25	5569
40	2018	1	2	3	1	2	0	3	1	69	14073
28	2018	1	5	2	2	2	1	3	0	6	905
32	2018	0	22	2	1	2	0	4	0	45	10426
42	2018	0	22	3	1	2	0	1	0	60	13552
25	2018	1	2	2	2	2	1	1	0	18	3662
27	2018	0	9	2	1	1	0	4	0	45	10784
26	2018	0	18	2	4	2	1	3	0	30	6128
23	2018	0	24	1	1	2	0	4	1	43	11783
35	2018	0	14	3	5	2	1	4	0	14	2343
47,9	2018	1	5	4	8	2	1	3	1	10	4258
54	2018	0	32	4	5	1	1	3	0	16	3367
32	2018	0	18	2	1	1	0	4	0	45	11101
60	2018	1	4	4	1	2	0	3	1	69	14029
51	2018	0	19	4	1	1	0	1	0	2	112
33	2018	0	22	2	2	2	1	2	0	35	7113
49	2018	1	4	4	5	1	1	4	0	14	2748
47	2018	0	22	4	1	1	0	4	1	43	12198
64	2018	0	20	4	1	2	0	1	1	4	635
37	2018	0	23	3	1	1	0	4	0	45	11159
40	2018	0	22	3	1	2	0	4	0	45	10239
45	2018	1	8	4	1	1	0	4	0	45	11135
19	2018	0	22	1	1	2	0	4	1	43	11825
57	2018	0	10	4	5	1	1	1	0	33	7004
36	2018	0	22	3	1	2	0	4	1	43	11462
60	2018	1	2	4	8	2	1	1	0	25	5570
45	2018	0	24	4	1	1	0	4	1	43	12169
27	2018	1	8	2	1	1	0	4	0	7	1196
34	2018	1	7	2	4	2	1	3	0	37	7553
19	2018	0	3	1	1	2	0	4	1	43	11803
38	2018	0	22	3	1	1	0	1	0	2	117
26	2018	0	22	2	1	2	0	1	0	2	59
50	2018	0	22	4	1	2	0	1	1	4	542
32	2018	0	17	2	4	2	1	3	0	37	7641
50	2018	0	32	4	3	2	1	1	0	36	7370
28	2018	0	8	2	1	1	0	2	1	21	6944
23	2018	0	2	1	3	2	1	1	0	54	12629
25	2018	0	23	2	1	2	0	4	0	45	10534
55	2018	0	20	4	2	2	1	2	0	35	7192
37	2018	1	3	3	5	1	1	3	0	16	3452
29	2018	0	24	2	4	2	1	3	0	30	6243
42	2018	1	12	3	8	1	1	1	0	12	1838
35	2018	0	29	3	1	1	0	3	1	9	1598
25	2018	0	30	2	5	2	1	1	0	62	13705
27	2018	0	30	2	1	2	0	4	1	43	11513
22	2018	0	21	1	1	2	0	2	0	1	1699
25	2018	0	32	2	1	1	0	4	0	7	1178
49	2018	0	22	4	4	1	1	3	0	30	6520
53	2018	0	23	4	6	1	1	2	0	39	8852
19	2018	0	30	1	1	2	0	4	1	43	11531
59,9	2018	0	22	4	8	1	1	3	1	10	4654
60	2018	1	11	4	1	2	0	2	0	32	9430
43	2018	0	10	3	8	1	1	1	0	19	3947
26	2018	0	28	2	2	1	1	2	0	22	5112
28	2018	0	23	2	1	2	0	2	0	32	9476
22	2018	0	22	1	1	2	0	4	1	43	11807
52	2018	0	22	4	4	1	1	1	0	23	5437
26	2018	0	22	2	1	2	0	3	1	69	14125
37	2018	0	27	3	8	1	1	1	0	59	13154
51	2018	0	22	4	4	2	1	3	0	30	6333
50	2018	1	4	4	1	1	0	2	1	3	411
38	2018	0	19	3	1	2	0	4	1	43	11741
20	2018	0	20	1	6	2	1	2	0	39	8700
50	2018	0	23	4	8	1	1	1	0	59	13184
24	2018	1	3	1	1	2	0	4	1	43	11767
52	2018	0	22	4	7	1	1	1	0	40	9077
45	2018	0	8	4	8	1	1	2	0	41	9265
23	2018	0	22	1	1	2	0	1	0	60	13551
55	2018	0	24	4	1	2	0	1	0	73	14505
23	2018	1	2	1	4	2	1	1	0	56	12907
25	2018	0	22	2	8	1	1	1	0	25	5659
17	2018	0	25	1	1	2	0	2	0	32	9409
28	2018	1	3	2	4	2	1	3	0	30	6300
30	2018	1	3	2	1	2	0	3	1	9	1341
41	2018	1	2	3	1	1	0	4	0	45	10808
34	2018	1	5	2	2	1	1	3	0	6	955
31	2018	1	8	2	1	2	0	4	1	43	11670
37	2018	0	22	3	1	1	0	1	0	45	11331
44	2018	0	20	3	1	1	0	1	1	4	713
27	2018	1	3	2	1	2	0	1	0	60	13548
30	2018	0	24	2	8	1	1	3	1	10	4650
30	2018	0	22	2	1	2	0	1	1	4	539
30	2018	0	14	2	8	2	1	1	0	19	3844
23	2018	0	2	1	1	2	0	4	1	43	11793
22	2018	1	2	1	5	2	1	2	0	38	8481
30	2018	1	9	2	5	2	1	4	0	14	2121
41	2018	0	25	3	1	1	0	1	0	73	14669
50	2018	0	26	4	1	1	0	2	1	49	13435
48	2018	1	11	4	4	2	1	3	0	30	6329
45	2018	1	2	4	2	1	1	2	0	35	7280
38	2018	1	11	3	1	2	0	2	0	32	9560
40	2018	0	25	3	5	1	1	2	0	38	8556
[truncated: 12,688 more rows]
